# Supplementary material for: Material and Carbon Footprints of Machinery Capital
Source: Environ Sci Technol. 2023 Nov 22;57(50):21124–35. doi: 10.1021/acs.est.3c06180 (PMC10734266; doi:10.1021/acs.est.3c06180)
Supplement: Supplementary file 2 — es3c06180_si_002.xlsx [file es3c06180_si_002.xlsx]

## Sheet: notes
Supporting Data for Material and Carbon Footprints of Machinery Capital Meng Jiang1,*, Ranran Wang2, Richard Wood1, Kajwan Rasul1, Bing Zhu3, Edgar Hertwich1 1. Department of Energy and Process Engineering, Norwegian University of Science and Technology, Trondheim 7491, Norway 2. Institute of Environmental Sciences (CML), Leiden University, Einsteinweg 2, 2333 CC Leiden, The Netherlands 3. Depart…

## Sheet: data_build_use_data
	region_group_no	region_group	product_group_No	product_group	built_year	use_year	MF	GHG	metalC
0	1	EU	1	Agriculture and Food	1970	1970	2.68211e+07	2.65018e+07	3.28208e+06
1	1	EU	1	Agriculture and Food	1970	1971	2.59556e+07	2.56313e+07	3.17178e+06
2	1	EU	1	Agriculture and Food	1970	1972	2.46924e+07	2.43469e+07	3.01013e+06
3	1	EU	1	Agriculture and Food	1970	1973	2.34414e+07	2.30689e+07	2.85059e+06
4	1	EU	1	Agriculture and Food	1970	1974	2.22676e+07	2.1868e+07	2.70166e+06
5	1	EU	1	Agriculture and Food	1970	1975	2.11874e+07	2.07639e+07	2.56513e+06
6	1	EU	1	Agriculture and Food	1970	1976	2.01999e+07	1.9757e+07	2.44075e+06
7	1	EU	1	Agriculture and Food	1970	1977	1.92973e+07	1.88399e+07	2.32752e+06
8	1	EU	1	Agriculture and Food	1970	1978	1.84695e+07	1.80021e+07	2.22415e+06
9	1	EU	1	Agriculture and Food	1970	1979	1.77063e+07	1.72328e+07	2.12934e+06
10	1	EU	1	Agriculture and Food	1970	1980	1.69982e+07	1.65221e+07	2.04188e+06
11	1	EU	1	Agriculture and Food	1970	1981	1.6337e+07	1.58613e+07	1.96067e+06
12	1	EU	1	Agriculture and Food	1970	1982	1.57158e+07	1.52429e+07	1.88477e+06
13	1	EU	1	Agriculture and Food	1970	1983	1.51287e+07	1.46607e+07	1.81339e+06
14	1	EU	1	Agriculture and Food	1970	1984	1.45711e+07	1.41097e+07	1.74586e+06
15	1	EU	1	Agriculture and Food	1970	1985	1.40391e+07	1.35858e+07	1.68167e+06
16	1	EU	1	Agriculture and Food	1970	1986	1.35296e+07	1.30857e+07	1.62038e+06
17	1	EU	1	Agriculture and Food	1970	1987	1.30404e+07	1.26067e+07	1.56166e+06
18	1	EU	1	Agriculture and Food	1970	1988	1.25695e+07	1.2147e+07	1.50524e+06
19	1	EU	1	Agriculture and Food	1970	1989	1.21155e+07	1.17047e+07	1.45093e+06
20	1	EU	1	Agriculture and Food	1970	1990	1.16773e+07	1.12788e+07	1.39857e+06
21	1	EU	1	Agriculture and Food	1970	1991	1.1254e+07	1.08681e+07	1.34803e+06
22	1	EU	1	Agriculture and Food	1970	1992	1.0845e+07	1.0472e+07	1.29922e+06
23	1	EU	1	Agriculture and Food	1970	1993	1.04496e+07	1.00897e+07	1.25207e+06
24	1	EU	1	Agriculture and Food	1970	1994	1.00675e+07	9.72082e+06	1.20652e+06
25	1	EU	1	Agriculture and Food	1970	1995	9.69843e+06	9.36492e+06	1.16253e+06
26	1	EU	1	Agriculture and Food	1970	1996	9.34197e+06	9.02162e+06	1.12006e+06
27	1	EU	1	Agriculture and Food	1970	1997	8.99792e+06	8.69062e+06	1.07907e+06
28	1	EU	1	Agriculture and Food	1970	1998	8.66606e+06	8.37164e+06	1.03953e+06
29	1	EU	1	Agriculture and Food	1970	1999	8.34618e+06	8.06442e+06	1.00142e+06
30	1	EU	1	Agriculture and Food	1970	2000	8.03806e+06	7.76871e+06	964717
31	1	EU	1	Agriculture and Food	1970	2001	7.74151e+06	7.48428e+06	929389
32	1	EU	1	Agriculture and Food	1970	2002	7.45631e+06	7.21088e+06	895412
33	1	EU	1	Agriculture and Food	1970	2003	7.18226e+06	6.94828e+06	862761
34	1	EU	1	Agriculture and Food	1970	2004	6.91913e+06	6.69624e+06	831409
35	1	EU	1	Agriculture and Food	1970	2005	6.66669e+06	6.45451e+06	801328
36	1	EU	1	Agriculture and Food	1970	2006	6.42471e+06	6.22284e+06	772489
37	1	EU	1	Agriculture and Food	1970	2007	6.19294e+06	6.00097e+06	744863
38	1	EU	1	Agriculture and Food	1970	2008	5.97111e+06	5.78864e+06	718418
39	1	EU	1	Agriculture and Food	1970	2009	5.75897e+06	5.58558e+06	693123
40	1	EU	1	Agriculture and Food	1970	2010	5.55624e+06	5.39151e+06	668944
41	1	EU	1	Agriculture and Food	1970	2011	5.36263e+06	5.20615e+06	645849
42	1	EU	1	Agriculture and Food	1970	2012	5.17787e+06	5.02923e+06	623804
43	1	EU	1	Agriculture and Food	1970	2013	5.00165e+06	4.86045e+06	602772
44	1	EU	1	Agriculture and Food	1970	2014	4.83369e+06	4.69954e+06	582720
45	1	EU	1	Agriculture and Food	1970	2015	4.67368e+06	4.54619e+06	563611
46	1	EU	1	Agriculture and Food	1970	2016	4.52133e+06	4.40012e+06	545410
47	1	EU	1	Agriculture and Food	1970	2017	4.37633e+06	4.26104e+06	528082
48	1	EU	1	Agriculture and Food	1970	2018	4.23839e+06	4.12867e+06	511591
49	1	EU	1	Agriculture and Food	1970	2019	4.10721e+06	4.00272e+06	495901
50	1	EU	1	Agriculture and Food	1971	1971	2.73236e+07	2.65018e+07	3.21752e+06
51	1	EU	1	Agriculture and Food	1971	1972	2.64411e+07	2.56313e+07	3.10895e+06
52	1	EU	1	Agriculture and Food	1971	1973	2.51526e+07	2.43469e+07	2.9497e+06
53	1	EU	1	Agriculture and Food	1971	1974	2.38766e+07	2.30689e+07	2.79259e+06
54	1	EU	1	Agriculture and Food	1971	1975	2.26795e+07	2.1868e+07	2.64599e+06
55	1	EU	1	Agriculture and Food	1971	1976	2.15778e+07	2.07639e+07	2.51165e+06
56	1	EU	1	Agriculture and Food	1971	1977	2.05708e+07	1.9757e+07	2.38933e+06
57	1	EU	1	Agriculture and Food	1971	1978	1.96506e+07	1.88399e+07	2.27801e+06
58	1	EU	1	Agriculture and Food	1971	1979	1.88066e+07	1.80021e+07	2.17643e+06
59	1	EU	1	Agriculture and Food	1971	1980	1.80286e+07	1.72328e+07	2.08331e+06
60	1	EU	1	Agriculture and Food	1971	1981	1.73069e+07	1.65221e+07	1.99744e+06
61	1	EU	1	Agriculture and Food	1971	1982	1.66332e+07	1.58613e+07	1.91775e+06
62	1	EU	1	Agriculture and Food	1971	1983	1.60002e+07	1.52429e+07	1.84331e+06
63	1	EU	1	Agriculture and Food	1971	1984	1.54022e+07	1.46607e+07	1.77333e+06
64	1	EU	1	Agriculture and Food	1971	1985	1.48341e+07	1.41097e+07	1.70717e+06
65	1	EU	1	Agriculture and Food	1971	1986	1.42923e+07	1.35858e+07	1.64431e+06
66	1	EU	1	Agriculture and Food	1971	1987	1.37735e+07	1.30857e+07	1.58432e+06
67	1	EU	1	Agriculture and Food	1971	1988	1.32753e+07	1.26067e+07	1.52687e+06
68	1	EU	1	Agriculture and Food	1971	1989	1.27959e+07	1.2147e+07	1.4717e+06
69	1	EU	1	Agriculture and Food	1971	1990	1.23337e+07	1.17047e+07	1.41861e+06
70	1	EU	1	Agriculture and Food	1971	1991	1.18876e+07	1.12788e+07	1.36744e+06
71	1	EU	1	Agriculture and Food	1971	1992	1.14567e+07	1.08681e+07	1.31807e+06
72	1	EU	1	Agriculture and Food	1971	1993	1.10403e+07	1.0472e+07	1.27041e+06
73	1	EU	1	Agriculture and Food	1971	1994	1.06379e+07	1.00897e+07	1.22438e+06
74	1	EU	1	Agriculture and Food	1971	1995	1.02491e+07	9.72082e+06	1.17993e+06
75	1	EU	1	Agriculture and Food	1971	1996	9.87347e+06	9.36492e+06	1.13701e+06
76	1	EU	1	Agriculture and Food	1971	1997	9.51074e+06	9.02162e+06	1.09557e+06
77	1	EU	1	Agriculture and Food	1971	1998	9.16065e+06	8.69062e+06	1.05559e+06
78	1	EU	1	Agriculture and Food	1971	1999	8.82297e+06	8.37164e+06	1.01704e+06
79	1	EU	1	Agriculture and Food	1971	2000	8.49749e+06	8.06442e+06	979880
80	1	EU	1	Agriculture and Food	1971	2001	8.18399e+06	7.76871e+06	944094
81	1	EU	1	Agriculture and Food	1971	2002	7.88226e+06	7.48428e+06	909654
82	1	EU	1	Agriculture and Food	1971	2003	7.59209e+06	7.21088e+06	876535
83	1	EU	1	Agriculture and Food	1971	2004	7.31327e+06	6.94828e+06	844709
84	1	EU	1	Agriculture and Food	1971	2005	7.04556e+06	6.69624e+06	814150
85	1	EU	1	Agriculture and Food	1971	2006	6.78873e+06	6.45451e+06	784831
86	1	EU	1	Agriculture and Food	1971	2007	6.54254e+06	6.22284e+06	756723
87	1	EU	1	Agriculture and Food	1971	2008	6.30673e+06	6.00097e+06	729796
88	1	EU	1	Agriculture and Food	1971	2009	6.08105e+06	5.78864e+06	704020
89	1	EU	1	Agriculture and Food	1971	2010	5.86521e+06	5.58558e+06	679363
90	1	EU	1	Agriculture and Food	1971	2011	5.65895e+06	5.39151e+06	655794
91	1	EU	1	Agriculture and Food	1971	2012	5.46197e+06	5.20615e+06	633279
92	1	EU	1	Agriculture and Food	1971	2013	5.27398e+06	5.02923e+06	611785
93	1	EU	1	Agriculture and Food	1971	2014	5.09469e+06	4.86045e+06	591278
94	1	EU	1	Agriculture and Food	1971	2015	4.92379e+06	4.69954e+06	571723
95	1	EU	1	Agriculture and Food	1971	2016	4.76098e+06	4.54619e+06	553086
96	1	EU	1	Agriculture and Food	1971	2017	4.60595e+06	4.40012e+06	535332
97	1	EU	1	Agriculture and Food	1971	2018	4.45841e+06	4.26104e+06	518426
98	1	EU	1	Agriculture and Food	1971	2019	4.31804e+06	4.12867e+06	502335
99	1	EU	1	Agriculture and Food	1972	1972	2.77092e+07	2.65018e+07	3.4948e+06
100	1	EU	1	Agriculture and Food	1972	1973	2.68122e+07	2.56313e+07	3.37689e+06
101	1	EU	1	Agriculture and Food	1972	1974	2.55019e+07	2.43469e+07	3.20395e+06
102	1	EU	1	Agriculture and Food	1972	1975	2.42044e+07	2.30689e+07	3.03331e+06
103	1	EU	1	Agriculture and Food	1972	1976	2.29873e+07	2.1868e+07	2.87408e+06
104	1	EU	1	Agriculture and Food	1972	1977	2.18675e+07	2.07639e+07	2.72817e+06
105	1	EU	1	Agriculture and Food	1972	1978	2.08441e+07	1.9757e+07	2.5953e+06
106	1	EU	1	Agriculture and Food	1972	1979	1.99092e+07	1.88399e+07	2.47439e+06
107	1	EU	1	Agriculture and Food	1972	1980	1.9052e+07	1.80021e+07	2.36405e+06
108	1	EU	1	Agriculture and Food	1972	1981	1.82621e+07	1.72328e+07	2.26291e+06
109	1	EU	1	Agriculture and Food	1972	1982	1.75296e+07	1.65221e+07	2.16964e+06
110	1	EU	1	Agriculture and Food	1972	1983	1.68459e+07	1.58613e+07	2.08309e+06
111	1	EU	1	Agriculture and Food	1972	1984	1.62039e+07	1.52429e+07	2.00224e+06
112	1	EU	1	Agriculture and Food	1972	1985	1.55974e+07	1.46607e+07	1.92623e+06
113	1	EU	1	Agriculture and Food	1972	1986	1.50216e+07	1.41097e+07	1.85437e+06
114	1	EU	1	Agriculture and Food	1972	1987	1.44724e+07	1.35858e+07	1.78609e+06
115	1	EU	1	Agriculture and Food	1972	1988	1.39467e+07	1.30857e+07	1.72092e+06
116	1	EU	1	Agriculture and Food	1972	1989	1.34421e+07	1.26067e+07	1.65852e+06
117	1	EU	1	Agriculture and Food	1972	1990	1.29565e+07	1.2147e+07	1.59859e+06
118	1	EU	1	Agriculture and Food	1972	1991	1.24885e+07	1.17047e+07	1.54091e+06
119	1	EU	1	Agriculture and Food	1972	1992	1.20369e+07	1.12788e+07	1.48532e+06
120	1	EU	1	Agriculture and Food	1972	1993	1.16007e+07	1.08681e+07	1.43169e+06
121	1	EU	1	Agriculture and Food	1972	1994	1.11793e+07	1.0472e+07	1.37991e+06
122	1	EU	1	Agriculture and Food	1972	1995	1.07721e+07	1.00897e+07	1.3299e+06
123	1	EU	1	Agriculture and Food	1972	1996	1.03787e+07	9.72082e+06	1.2816e+06
124	1	EU	1	Agriculture and Food	1972	1997	9.99865e+06	9.36492e+06	1.23496e+06
125	1	EU	1	Agriculture and Food	1972	1998	9.63169e+06	9.02162e+06	1.18994e+06
126	1	EU	1	Agriculture and Food	1972	1999	9.27755e+06	8.69062e+06	1.1465e+06
127	1	EU	1	Agriculture and Food	1972	2000	8.936e+06	8.37164e+06	1.1046e+06
128	1	EU	1	Agriculture and Food	1972	2001	8.60679e+06	8.06442e+06	1.06423e+06
129	1	EU	1	Agriculture and Food	1972	2002	8.28972e+06	7.76871e+06	1.02534e+06
130	1	EU	1	Agriculture and Food	1972	2003	7.98457e+06	7.48428e+06	987916
131	1	EU	1	Agriculture and Food	1972	2004	7.69112e+06	7.21088e+06	951925
132	1	EU	1	Agriculture and Food	1972	2005	7.40915e+06	6.94828e+06	917341
133	1	EU	1	Agriculture and Food	1972	2006	7.13843e+06	6.69624e+06	884133
134	1	EU	1	Agriculture and Food	1972	2007	6.87871e+06	6.45451e+06	852272
135	1	EU	1	Agriculture and Food	1972	2008	6.62975e+06	6.22284e+06	821727
136	1	EU	1	Agriculture and Food	1972	2009	6.39129e+06	6.00097e+06	792465
137	1	EU	1	Agriculture and Food	1972	2010	6.16307e+06	5.78864e+06	764455
138	1	EU	1	Agriculture and Food	1972	2011	5.9448e+06	5.58558e+06	737661
139	1	EU	1	Agriculture and Food	1972	2012	5.7362e+06	5.39151e+06	712049
140	1	EU	1	Agriculture and Food	1972	2013	5.53699e+06	5.20615e+06	687583
141	1	EU	1	Agriculture and Food	1972	2014	5.34687e+06	5.02923e+06	664226
142	1	EU	1	Agriculture and Food	1972	2015	5.16553e+06	4.86045e+06	641942
143	1	EU	1	Agriculture and Food	1972	2016	4.99267e+06	4.69954e+06	620694
144	1	EU	1	Agriculture and Food	1972	2017	4.82799e+06	4.54619e+06	600443
145	1	EU	1	Agriculture and Food	1972	2018	4.67117e+06	4.40012e+06	581152
146	1	EU	1	Agriculture and Food	1972	2019	4.52191e+06	4.26104e+06	562783
147	1	EU	1	Agriculture and Food	1973	1973	2.90361e+07	2.65018e+07	3.75818e+06
148	1	EU	1	Agriculture and Food	1973	1974	2.80957e+07	2.56313e+07	3.63155e+06
149	1	EU	1	Agriculture and Food	1973	1975	2.6722e+07	2.43469e+07	3.44585e+06
150	1	EU	1	Agriculture and Food	1973	1976	2.53622e+07	2.30689e+07	3.26257e+06
151	1	EU	1	Agriculture and Food	1973	1977	2.40868e+07	2.1868e+07	3.0915e+06
152	1	EU	1	Agriculture and Food	1973	1978	2.29136e+07	2.07639e+07	2.93471e+06
153	1	EU	1	Agriculture and Food	1973	1979	2.18414e+07	1.9757e+07	2.79191e+06
154	1	EU	1	Agriculture and Food	1973	1980	2.08618e+07	1.88399e+07	2.66195e+06
155	1	EU	1	Agriculture and Food	1973	1981	1.99637e+07	1.80021e+07	2.54335e+06
156	1	EU	1	Agriculture and Food	1973	1982	1.9136e+07	1.72328e+07	2.43463e+06
157	1	EU	1	Agriculture and Food	1973	1983	1.83685e+07	1.65221e+07	2.33437e+06
158	1	EU	1	Agriculture and Food	1973	1984	1.76521e+07	1.58613e+07	2.24131e+06
159	1	EU	1	Agriculture and Food	1973	1985	1.69794e+07	1.52429e+07	2.15437e+06
160	1	EU	1	Agriculture and Food	1973	1986	1.63439e+07	1.46607e+07	2.07264e+06
161	1	EU	1	Agriculture and Food	1973	1987	1.57406e+07	1.41097e+07	1.99536e+06
162	1	EU	1	Agriculture and Food	1973	1988	1.51652e+07	1.35858e+07	1.92191e+06
163	1	EU	1	Agriculture and Food	1973	1989	1.46145e+07	1.30857e+07	1.8518e+06
164	1	EU	1	Agriculture and Food	1973	1990	1.40857e+07	1.26067e+07	1.78465e+06
165	1	EU	1	Agriculture and Food	1973	1991	1.3577e+07	1.2147e+07	1.72016e+06
166	1	EU	1	Agriculture and Food	1973	1992	1.30866e+07	1.17047e+07	1.65808e+06
167	1	EU	1	Agriculture and Food	1973	1993	1.26135e+07	1.12788e+07	1.59824e+06
168	1	EU	1	Agriculture and Food	1973	1994	1.21565e+07	1.08681e+07	1.5405e+06
169	1	EU	1	Agriculture and Food	1973	1995	1.1715e+07	1.0472e+07	1.48474e+06
170	1	EU	1	Agriculture and Food	1973	1996	1.12884e+07	1.00897e+07	1.43089e+06
171	1	EU	1	Agriculture and Food	1973	1997	1.08762e+07	9.72082e+06	1.37887e+06
172	1	EU	1	Agriculture and Food	1973	1998	1.0478e+07	9.36492e+06	1.32863e+06
173	1	EU	1	Agriculture and Food	1973	1999	1.00935e+07	9.02162e+06	1.28013e+06
174	1	EU	1	Agriculture and Food	1973	2000	9.72246e+06	8.69062e+06	1.23333e+06
175	1	EU	1	Agriculture and Food	1973	2001	9.36459e+06	8.37164e+06	1.1882e+06
176	1	EU	1	Agriculture and Food	1973	2002	9.01967e+06	8.06442e+06	1.14469e+06
177	1	EU	1	Agriculture and Food	1973	2003	8.68746e+06	7.76871e+06	1.10279e+06
178	1	EU	1	Agriculture and Food	1973	2004	8.36774e+06	7.48428e+06	1.06247e+06
179	1	EU	1	Agriculture and Food	1973	2005	8.06028e+06	7.21088e+06	1.02368e+06
180	1	EU	1	Agriculture and Food	1973	2006	7.76484e+06	6.94828e+06	986416
181	1	EU	1	Agriculture and Food	1973	2007	7.48118e+06	6.69624e+06	950631
182	1	EU	1	Agriculture and Food	1973	2008	7.20906e+06	6.45451e+06	916297
183	1	EU	1	Agriculture and Food	1973	2009	6.94821e+06	6.22284e+06	883382
184	1	EU	1	Agriculture and Food	1973	2010	6.69835e+06	6.00097e+06	851850
185	1	EU	1	Agriculture and Food	1973	2011	6.45922e+06	5.78864e+06	821666
186	1	EU	1	Agriculture and Food	1973	2012	6.23052e+06	5.58558e+06	792794
187	1	EU	1	Agriculture and Food	1973	2013	6.01195e+06	5.39151e+06	765197
188	1	EU	1	Agriculture and Food	1973	2014	5.80322e+06	5.20615e+06	738835
189	1	EU	1	Agriculture and Food	1973	2015	5.604e+06	5.02923e+06	713670
190	1	EU	1	Agriculture and Food	1973	2016	5.41399e+06	4.86045e+06	689661
191	1	EU	1	Agriculture and Food	1973	2017	5.23287e+06	4.69954e+06	666769
192	1	EU	1	Agriculture and Food	1973	2018	5.06031e+06	4.54619e+06	644954
193	1	EU	1	Agriculture and Food	1973	2019	4.89599e+06	4.40012e+06	624174
194	1	EU	1	Agriculture and Food	1974	1974	2.89251e+07	2.65018e+07	3.91934e+06
195	1	EU	1	Agriculture and Food	1974	1975	2.79847e+07	2.56313e+07	3.7872e+06
196	1	EU	1	Agriculture and Food	1974	1976	2.66102e+07	2.43469e+07	3.5935e+06
197	1	EU	1	Agriculture and Food	1974	1977	2.52493e+07	2.30689e+07	3.40235e+06
198	1	EU	1	Agriculture and Food	1974	1978	2.39732e+07	2.1868e+07	3.22396e+06
199	1	EU	1	Agriculture and Food	1974	1979	2.27996e+07	2.07639e+07	3.06047e+06
200	1	EU	1	Agriculture and Food	1974	1980	2.17276e+07	1.9757e+07	2.91157e+06
201	1	EU	1	Agriculture and Food	1974	1981	2.07486e+07	1.88399e+07	2.77605e+06
202	1	EU	1	Agriculture and Food	1974	1982	1.98515e+07	1.80021e+07	2.65239e+06
203	1	EU	1	Agriculture and Food	1974	1983	1.90253e+07	1.72328e+07	2.53902e+06
204	1	EU	1	Agriculture and Food	1974	1984	1.82595e+07	1.65221e+07	2.43448e+06
205	1	EU	1	Agriculture and Food	1974	1985	1.75452e+07	1.58613e+07	2.33745e+06
206	1	EU	1	Agriculture and Food	1974	1986	1.68748e+07	1.52429e+07	2.24681e+06
207	1	EU	1	Agriculture and Food	1974	1987	1.62418e+07	1.46607e+07	2.16159e+06
208	1	EU	1	Agriculture and Food	1974	1988	1.56412e+07	1.41097e+07	2.08101e+06
209	1	EU	1	Agriculture and Food	1974	1989	1.50686e+07	1.35858e+07	2.00442e+06
210	1	EU	1	Agriculture and Food	1974	1990	1.45207e+07	1.30857e+07	1.93133e+06
211	1	EU	1	Agriculture and Food	1974	1991	1.3995e+07	1.26067e+07	1.86131e+06
212	1	EU	1	Agriculture and Food	1974	1992	1.34893e+07	1.2147e+07	1.79407e+06
213	1	EU	1	Agriculture and Food	1974	1993	1.30021e+07	1.17047e+07	1.72934e+06
214	1	EU	1	Agriculture and Food	1974	1994	1.2532e+07	1.12788e+07	1.66695e+06
215	1	EU	1	Agriculture and Food	1974	1995	1.20782e+07	1.08681e+07	1.60674e+06
216	1	EU	1	Agriculture and Food	1974	1996	1.16398e+07	1.0472e+07	1.54861e+06
217	1	EU	1	Agriculture and Food	1974	1997	1.12163e+07	1.00897e+07	1.49245e+06
218	1	EU	1	Agriculture and Food	1974	1998	1.08071e+07	9.72082e+06	1.43821e+06
219	1	EU	1	Agriculture and Food	1974	1999	1.0412e+07	9.36492e+06	1.38583e+06
220	1	EU	1	Agriculture and Food	1974	2000	1.00305e+07	9.02162e+06	1.33526e+06
221	1	EU	1	Agriculture and Food	1974	2001	9.66236e+06	8.69062e+06	1.28646e+06
222	1	EU	1	Agriculture and Food	1974	2002	9.30735e+06	8.37164e+06	1.23939e+06
223	1	EU	1	Agriculture and Food	1974	2003	8.96521e+06	8.06442e+06	1.19403e+06
224	1	EU	1	Agriculture and Food	1974	2004	8.63571e+06	7.76871e+06	1.15034e+06
225	1	EU	1	Agriculture and Food	1974	2005	8.31862e+06	7.48428e+06	1.10829e+06
226	1	EU	1	Agriculture and Food	1974	2006	8.01369e+06	7.21088e+06	1.06784e+06
227	1	EU	1	Agriculture and Food	1974	2007	7.72071e+06	6.94828e+06	1.02898e+06
228	1	EU	1	Agriculture and Food	1974	2008	7.43942e+06	6.69624e+06	991666
229	1	EU	1	Agriculture and Food	1974	2009	7.16956e+06	6.45451e+06	955863
230	1	EU	1	Agriculture and Food	1974	2010	6.91089e+06	6.22284e+06	921539
231	1	EU	1	Agriculture and Food	1974	2011	6.66312e+06	6.00097e+06	888657
232	1	EU	1	Agriculture and Food	1974	2012	6.42599e+06	5.78864e+06	857181
233	1	EU	1	Agriculture and Food	1974	2013	6.19919e+06	5.58558e+06	827072
234	1	EU	1	Agriculture and Food	1974	2014	5.98243e+06	5.39151e+06	798293
235	1	EU	1	Agriculture and Food	1974	2015	5.77542e+06	5.20615e+06	770802
236	1	EU	1	Agriculture and Food	1974	2016	5.57783e+06	5.02923e+06	744558
237	1	EU	1	Agriculture and Food	1974	2017	5.38937e+06	4.86045e+06	719521
238	1	EU	1	Agriculture and Food	1974	2018	5.2097e+06	4.69954e+06	695648
239	1	EU	1	Agriculture and Food	1974	2019	5.03852e+06	4.54619e+06	672898
240	1	EU	1	Agriculture and Food	1975	1975	2.84896e+07	2.65018e+07	3.54288e+06
241	1	EU	1	Agriculture and Food	1975	1976	2.75627e+07	2.56313e+07	3.42296e+06
242	1	EU	1	Agriculture and Food	1975	1977	2.62077e+07	2.43469e+07	3.2469e+06
243	1	EU	1	Agriculture and Food	1975	1978	2.48662e+07	2.30689e+07	3.07322e+06
244	1	EU	1	Agriculture and Food	1975	1979	2.36085e+07	2.1868e+07	2.9112e+06
245	1	EU	1	Agriculture and Food	1975	1980	2.24519e+07	2.07639e+07	2.76278e+06
246	1	EU	1	Agriculture and Food	1975	1981	2.13955e+07	1.9757e+07	2.62768e+06
247	1	EU	1	Agriculture and Food	1975	1982	2.04309e+07	1.88399e+07	2.50477e+06
248	1	EU	1	Agriculture and Food	1975	1983	1.9547e+07	1.80021e+07	2.39267e+06
249	1	EU	1	Agriculture and Food	1975	1984	1.87329e+07	1.72328e+07	2.28994e+06
250	1	EU	1	Agriculture and Food	1975	1985	1.79785e+07	1.65221e+07	2.19526e+06
251	1	EU	1	Agriculture and Food	1975	1986	1.72748e+07	1.58613e+07	2.10743e+06
252	1	EU	1	Agriculture and Food	1975	1987	1.66143e+07	1.52429e+07	2.02542e+06
253	1	EU	1	Agriculture and Food	1975	1988	1.59908e+07	1.46607e+07	1.94836e+06
254	1	EU	1	Agriculture and Food	1975	1989	1.53991e+07	1.41097e+07	1.87554e+06
255	1	EU	1	Agriculture and Food	1975	1990	1.48352e+07	1.35858e+07	1.80637e+06
256	1	EU	1	Agriculture and Food	1975	1991	1.42957e+07	1.30857e+07	1.7404e+06
257	1	EU	1	Agriculture and Food	1975	1992	1.3778e+07	1.26067e+07	1.67724e+06
258	1	EU	1	Agriculture and Food	1975	1993	1.32802e+07	1.2147e+07	1.61661e+06
259	1	EU	1	Agriculture and Food	1975	1994	1.28006e+07	1.17047e+07	1.55828e+06
260	1	EU	1	Agriculture and Food	1975	1995	1.2338e+07	1.12788e+07	1.50209e+06
261	1	EU	1	Agriculture and Food	1975	1996	1.18914e+07	1.08681e+07	1.44788e+06
262	1	EU	1	Agriculture and Food	1975	1997	1.146e+07	1.0472e+07	1.39557e+06
263	1	EU	1	Agriculture and Food	1975	1998	1.10434e+07	1.00897e+07	1.34505e+06
264	1	EU	1	Agriculture and Food	1975	1999	1.06409e+07	9.72082e+06	1.29628e+06
265	1	EU	1	Agriculture and Food	1975	2000	1.02522e+07	9.36492e+06	1.24919e+06
266	1	EU	1	Agriculture and Food	1975	2001	9.87703e+06	9.02162e+06	1.20374e+06
267	1	EU	1	Agriculture and Food	1975	2002	9.51502e+06	8.69062e+06	1.1599e+06
268	1	EU	1	Agriculture and Food	1975	2003	9.16592e+06	8.37164e+06	1.11762e+06
269	1	EU	1	Agriculture and Food	1975	2004	8.82951e+06	8.06442e+06	1.07688e+06
270	1	EU	1	Agriculture and Food	1975	2005	8.50553e+06	7.76871e+06	1.03764e+06
271	1	EU	1	Agriculture and Food	1975	2006	8.19377e+06	7.48428e+06	999889
272	1	EU	1	Agriculture and Food	1975	2007	7.89399e+06	7.21088e+06	963583
273	1	EU	1	Agriculture and Food	1975	2008	7.60596e+06	6.94828e+06	928698
274	1	EU	1	Agriculture and Food	1975	2009	7.32942e+06	6.69624e+06	895202
275	1	EU	1	Agriculture and Food	1975	2010	7.06413e+06	6.45451e+06	863066
276	1	EU	1	Agriculture and Food	1975	2011	6.80984e+06	6.22284e+06	832257
277	1	EU	1	Agriculture and Food	1975	2012	6.56626e+06	6.00097e+06	802743
278	1	EU	1	Agriculture and Food	1975	2013	6.33313e+06	5.78864e+06	774490
279	1	EU	1	Agriculture and Food	1975	2014	6.11017e+06	5.58558e+06	747464
280	1	EU	1	Agriculture and Food	1975	2015	5.89707e+06	5.39151e+06	721628
281	1	EU	1	Agriculture and Food	1975	2016	5.69354e+06	5.20615e+06	696946
282	1	EU	1	Agriculture and Food	1975	2017	5.49927e+06	5.02923e+06	673383
283	1	EU	1	Agriculture and Food	1975	2018	5.31396e+06	4.86045e+06	650899
284	1	EU	1	Agriculture and Food	1975	2019	5.1373e+06	4.69954e+06	629458
285	1	EU	1	Agriculture and Food	1976	1976	2.95105e+07	2.65018e+07	3.74001e+06
286	1	EU	1	Agriculture and Food	1976	1977	2.85502e+07	2.56313e+07	3.61346e+06
287	1	EU	1	Agriculture and Food	1976	1978	2.71458e+07	2.43469e+07	3.42773e+06
288	1	EU	1	Agriculture and Food	1976	1979	2.5755e+07	2.30689e+07	3.24452e+06
289	1	EU	1	Agriculture and Food	1976	1980	2.44506e+07	2.1868e+07	3.07363e+06
290	1	EU	1	Agriculture and Food	1976	1981	2.32512e+07	2.07639e+07	2.91708e+06
291	1	EU	1	Agriculture and Food	1976	1982	2.21557e+07	1.9757e+07	2.77457e+06
292	1	EU	1	Agriculture and Food	1976	1983	2.11555e+07	1.88399e+07	2.64491e+06
293	1	EU	1	Agriculture and Food	1976	1984	2.02392e+07	1.80021e+07	2.52664e+06
294	1	EU	1	Agriculture and Food	1976	1985	1.93953e+07	1.72328e+07	2.41825e+06
295	1	EU	1	Agriculture and Food	1976	1986	1.86134e+07	1.65221e+07	2.31833e+06
296	1	EU	1	Agriculture and Food	1976	1987	1.78842e+07	1.58613e+07	2.22563e+06
297	1	EU	1	Agriculture and Food	1976	1988	1.71999e+07	1.52429e+07	2.13907e+06
298	1	EU	1	Agriculture and Food	1976	1989	1.65539e+07	1.46607e+07	2.05773e+06
299	1	EU	1	Agriculture and Food	1976	1990	1.59411e+07	1.41097e+07	1.98085e+06
300	1	EU	1	Agriculture and Food	1976	1991	1.5357e+07	1.35858e+07	1.90782e+06
301	1	EU	1	Agriculture and Food	1976	1992	1.47982e+07	1.30857e+07	1.83816e+06
302	1	EU	1	Agriculture and Food	1976	1993	1.42621e+07	1.26067e+07	1.77147e+06
303	1	EU	1	Agriculture and Food	1976	1994	1.37466e+07	1.2147e+07	1.70745e+06
304	1	EU	1	Agriculture and Food	1976	1995	1.325e+07	1.17047e+07	1.64586e+06
305	1	EU	1	Agriculture and Food	1976	1996	1.27709e+07	1.12788e+07	1.58652e+06
306	1	EU	1	Agriculture and Food	1976	1997	1.23085e+07	1.08681e+07	1.52928e+06
307	1	EU	1	Agriculture and Food	1976	1998	1.18619e+07	1.0472e+07	1.47403e+06
308	1	EU	1	Agriculture and Food	1976	1999	1.14305e+07	1.00897e+07	1.42068e+06
309	1	EU	1	Agriculture and Food	1976	2000	1.10139e+07	9.72082e+06	1.36917e+06
310	1	EU	1	Agriculture and Food	1976	2001	1.06115e+07	9.36492e+06	1.31944e+06
311	1	EU	1	Agriculture and Food	1976	2002	1.02231e+07	9.02162e+06	1.27144e+06
312	1	EU	1	Agriculture and Food	1976	2003	9.84828e+06	8.69062e+06	1.22513e+06
313	1	EU	1	Agriculture and Food	1976	2004	9.4869e+06	8.37164e+06	1.18048e+06
314	1	EU	1	Agriculture and Food	1976	2005	9.13864e+06	8.06442e+06	1.13746e+06
315	1	EU	1	Agriculture and Food	1976	2006	8.80327e+06	7.76871e+06	1.09602e+06
316	1	EU	1	Agriculture and Food	1976	2007	8.48055e+06	7.48428e+06	1.05614e+06
317	1	EU	1	Agriculture and Food	1976	2008	8.17024e+06	7.21088e+06	1.0178e+06
318	1	EU	1	Agriculture and Food	1976	2009	7.87208e+06	6.94828e+06	980955
319	1	EU	1	Agriculture and Food	1976	2010	7.58583e+06	6.69624e+06	945578
320	1	EU	1	Agriculture and Food	1976	2011	7.31123e+06	6.45451e+06	911636
321	1	EU	1	Agriculture and Food	1976	2012	7.04801e+06	6.22284e+06	879097
322	1	EU	1	Agriculture and Food	1976	2013	6.79588e+06	6.00097e+06	847925
323	1	EU	1	Agriculture and Food	1976	2014	6.55457e+06	5.78864e+06	818084
324	1	EU	1	Agriculture and Food	1976	2015	6.32378e+06	5.58558e+06	789539
325	1	EU	1	Agriculture and Food	1976	2016	6.10321e+06	5.39151e+06	762251
326	1	EU	1	Agriculture and Food	1976	2017	5.89254e+06	5.20615e+06	736183
327	1	EU	1	Agriculture and Food	1976	2018	5.69146e+06	5.02923e+06	711295
328	1	EU	1	Agriculture and Food	1976	2019	5.49965e+06	4.86045e+06	687548
329	1	EU	1	Agriculture and Food	1977	1977	2.97417e+07	2.65018e+07	3.77924e+06
330	1	EU	1	Agriculture and Food	1977	1978	2.87721e+07	2.56313e+07	3.65108e+06
331	1	EU	1	Agriculture and Food	1977	1979	2.73533e+07	2.43469e+07	3.46283e+06
332	1	EU	1	Agriculture and Food	1977	1980	2.59477e+07	2.30689e+07	3.27726e+06
333	1	EU	1	Agriculture and Food	1977	1981	2.46296e+07	2.1868e+07	3.10427e+06
334	1	EU	1	Agriculture and Food	1977	1982	2.34175e+07	2.07639e+07	2.94587e+06
335	1	EU	1	Agriculture and Food	1977	1983	2.23108e+07	1.9757e+07	2.8017e+06
336	1	EU	1	Agriculture and Food	1977	1984	2.13007e+07	1.88399e+07	2.67056e+06
337	1	EU	1	Agriculture and Food	1977	1985	2.03756e+07	1.80021e+07	2.55094e+06
338	1	EU	1	Agriculture and Food	1977	1986	1.9524e+07	1.72328e+07	2.44131e+06
339	1	EU	1	Agriculture and Food	1977	1987	1.87351e+07	1.65221e+07	2.34027e+06
340	1	EU	1	Agriculture and Food	1977	1988	1.79996e+07	1.58613e+07	2.24654e+06
341	1	EU	1	Agriculture and Food	1977	1989	1.73097e+07	1.52429e+07	2.15902e+06
342	1	EU	1	Agriculture and Food	1977	1990	1.66586e+07	1.46607e+07	2.07681e+06
343	1	EU	1	Agriculture and Food	1977	1991	1.6041e+07	1.41097e+07	1.99912e+06
344	1	EU	1	Agriculture and Food	1977	1992	1.54526e+07	1.35858e+07	1.92536e+06
345	1	EU	1	Agriculture and Food	1977	1993	1.48899e+07	1.30857e+07	1.85501e+06
346	1	EU	1	Agriculture and Food	1977	1994	1.43502e+07	1.26067e+07	1.78769e+06
347	1	EU	1	Agriculture and Food	1977	1995	1.38312e+07	1.2147e+07	1.7231e+06
348	1	EU	1	Agriculture and Food	1977	1996	1.33314e+07	1.17047e+07	1.66097e+06
349	1	EU	1	Agriculture and Food	1977	1997	1.28493e+07	1.12788e+07	1.60114e+06
350	1	EU	1	Agriculture and Food	1977	1998	1.23841e+07	1.08681e+07	1.54344e+06
351	1	EU	1	Agriculture and Food	1977	1999	1.19348e+07	1.0472e+07	1.48777e+06
352	1	EU	1	Agriculture and Food	1977	2000	1.15009e+07	1.00897e+07	1.43404e+06
353	1	EU	1	Agriculture and Food	1977	2001	1.10819e+07	9.72082e+06	1.38217e+06
354	1	EU	1	Agriculture and Food	1977	2002	1.06772e+07	9.36492e+06	1.3321e+06
355	1	EU	1	Agriculture and Food	1977	2003	1.02866e+07	9.02162e+06	1.28379e+06
356	1	EU	1	Agriculture and Food	1977	2004	9.90985e+06	8.69062e+06	1.23719e+06
357	1	EU	1	Agriculture and Food	1977	2005	9.54652e+06	8.37164e+06	1.19227e+06
358	1	EU	1	Agriculture and Food	1977	2006	9.19642e+06	8.06442e+06	1.14898e+06
359	1	EU	1	Agriculture and Food	1977	2007	8.8593e+06	7.76871e+06	1.10731e+06
360	1	EU	1	Agriculture and Food	1977	2008	8.5349e+06	7.48428e+06	1.0672e+06
361	1	EU	1	Agriculture and Food	1977	2009	8.22299e+06	7.21088e+06	1.02864e+06
362	1	EU	1	Agriculture and Food	1977	2010	7.92331e+06	6.94828e+06	991593
363	1	EU	1	Agriculture and Food	1977	2011	7.6356e+06	6.69624e+06	956021
364	1	EU	1	Agriculture and Food	1977	2012	7.3596e+06	6.45451e+06	921893
365	1	EU	1	Agriculture and Food	1977	2013	7.09504e+06	6.22284e+06	889175
366	1	EU	1	Agriculture and Food	1977	2014	6.84164e+06	6.00097e+06	857831
367	1	EU	1	Agriculture and Food	1977	2015	6.59911e+06	5.78864e+06	827825
368	1	EU	1	Agriculture and Food	1977	2016	6.36715e+06	5.58558e+06	799120
369	1	EU	1	Agriculture and Food	1977	2017	6.14545e+06	5.39151e+06	771677
370	1	EU	1	Agriculture and Food	1977	2018	5.9337e+06	5.20615e+06	745459
371	1	EU	1	Agriculture and Food	1977	2019	5.73159e+06	5.02923e+06	720425
372	1	EU	1	Agriculture and Food	1978	1978	3.01442e+07	2.65018e+07	3.96405e+06
373	1	EU	1	Agriculture and Food	1978	1979	2.91596e+07	2.56313e+07	3.82951e+06
374	1	EU	1	Agriculture and Food	1978	1980	2.77181e+07	2.43469e+07	3.63187e+06
375	1	EU	1	Agriculture and Food	1978	1981	2.629e+07	2.30689e+07	3.4371e+06
376	1	EU	1	Agriculture and Food	1978	1982	2.49505e+07	2.1868e+07	3.25556e+06
377	1	EU	1	Agriculture and Food	1978	1983	2.37191e+07	2.07639e+07	3.08935e+06
378	1	EU	1	Agriculture and Food	1978	1984	2.2595e+07	1.9757e+07	2.93808e+06
379	1	EU	1	Agriculture and Food	1978	1985	2.15692e+07	1.88399e+07	2.80049e+06
380	1	EU	1	Agriculture and Food	1978	1986	2.06301e+07	1.80021e+07	2.67499e+06
381	1	EU	1	Agriculture and Food	1978	1987	1.97658e+07	1.72328e+07	2.55998e+06
382	1	EU	1	Agriculture and Food	1978	1988	1.89655e+07	1.65221e+07	2.45398e+06
383	1	EU	1	Agriculture and Food	1978	1989	1.82196e+07	1.58613e+07	2.35565e+06
384	1	EU	1	Agriculture and Food	1978	1990	1.75201e+07	1.52429e+07	2.26385e+06
385	1	EU	1	Agriculture and Food	1978	1991	1.68602e+07	1.46607e+07	2.17762e+06
386	1	EU	1	Agriculture and Food	1978	1992	1.62344e+07	1.41097e+07	2.09614e+06
387	1	EU	1	Agriculture and Food	1978	1993	1.56384e+07	1.35858e+07	2.01878e+06
388	1	EU	1	Agriculture and Food	1978	1994	1.50685e+07	1.30857e+07	1.94502e+06
389	1	EU	1	Agriculture and Food	1978	1995	1.45219e+07	1.26067e+07	1.87444e+06
390	1	EU	1	Agriculture and Food	1978	1996	1.39965e+07	1.2147e+07	1.80671e+06
391	1	EU	1	Agriculture and Food	1978	1997	1.34905e+07	1.17047e+07	1.74159e+06
392	1	EU	1	Agriculture and Food	1978	1998	1.30027e+07	1.12788e+07	1.67886e+06
393	1	EU	1	Agriculture and Food	1978	1999	1.25318e+07	1.08681e+07	1.61839e+06
394	1	EU	1	Agriculture and Food	1978	2000	1.20772e+07	1.0472e+07	1.56005e+06
395	1	EU	1	Agriculture and Food	1978	2001	1.16382e+07	1.00897e+07	1.50374e+06
396	1	EU	1	Agriculture and Food	1978	2002	1.12143e+07	9.72082e+06	1.44938e+06
397	1	EU	1	Agriculture and Food	1978	2003	1.08049e+07	9.36492e+06	1.39692e+06
398	1	EU	1	Agriculture and Food	1978	2004	1.04099e+07	9.02162e+06	1.3463e+06
399	1	EU	1	Agriculture and Food	1978	2005	1.00287e+07	8.69062e+06	1.29747e+06
400	1	EU	1	Agriculture and Food	1978	2006	9.66127e+06	8.37164e+06	1.25041e+06
401	1	EU	1	Agriculture and Food	1978	2007	9.30719e+06	8.06442e+06	1.20506e+06
402	1	EU	1	Agriculture and Food	1978	2008	8.96624e+06	7.76871e+06	1.1614e+06
403	1	EU	1	Agriculture and Food	1978	2009	8.63817e+06	7.48428e+06	1.11938e+06
404	1	EU	1	Agriculture and Food	1978	2010	8.32274e+06	7.21088e+06	1.07899e+06
405	1	EU	1	Agriculture and Food	1978	2011	8.01969e+06	6.94828e+06	1.04018e+06
406	1	EU	1	Agriculture and Food	1978	2012	7.72875e+06	6.69624e+06	1.00291e+06
407	1	EU	1	Agriculture and Food	1978	2013	7.44965e+06	6.45451e+06	967160
408	1	EU	1	Agriculture and Food	1978	2014	7.18213e+06	6.22284e+06	932886
409	1	EU	1	Agriculture and Food	1978	2015	6.92589e+06	6.00097e+06	900050
410	1	EU	1	Agriculture and Food	1978	2016	6.68063e+06	5.78864e+06	868617
411	1	EU	1	Agriculture and Food	1978	2017	6.44607e+06	5.58558e+06	838545
412	1	EU	1	Agriculture and Food	1978	2018	6.22188e+06	5.39151e+06	809796
413	1	EU	1	Agriculture and Food	1978	2019	6.00775e+06	5.20615e+06	782328
414	1	EU	1	Agriculture and Food	1979	1979	3.08406e+07	2.65018e+07	4.1293e+06
415	1	EU	1	Agriculture and Food	1979	1980	2.98341e+07	2.56313e+07	3.9892e+06
416	1	EU	1	Agriculture and Food	1979	1981	2.83608e+07	2.43469e+07	3.78341e+06
417	1	EU	1	Agriculture and Food	1979	1982	2.69007e+07	2.30689e+07	3.58052e+06
418	1	EU	1	Agriculture and Food	1979	1983	2.55313e+07	2.1868e+07	3.39136e+06
419	1	EU	1	Agriculture and Food	1979	1984	2.4272e+07	2.07639e+07	3.21814e+06
420	1	EU	1	Agriculture and Food	1979	1985	2.31224e+07	1.9757e+07	3.0605e+06
421	1	EU	1	Agriculture and Food	1979	1986	2.20733e+07	1.88399e+07	2.91711e+06
422	1	EU	1	Agriculture and Food	1979	1987	2.11128e+07	1.80021e+07	2.78634e+06
423	1	EU	1	Agriculture and Food	1979	1988	2.02287e+07	1.72328e+07	2.66651e+06
424	1	EU	1	Agriculture and Food	1979	1989	1.94101e+07	1.65221e+07	2.55608e+06
425	1	EU	1	Agriculture and Food	1979	1990	1.86471e+07	1.58613e+07	2.45365e+06
426	1	EU	1	Agriculture and Food	1979	1991	1.79314e+07	1.52429e+07	2.35803e+06
427	1	EU	1	Agriculture and Food	1979	1992	1.72563e+07	1.46607e+07	2.2682e+06
428	1	EU	1	Agriculture and Food	1979	1993	1.6616e+07	1.41097e+07	2.18333e+06
429	1	EU	1	Agriculture and Food	1979	1994	1.6006e+07	1.35858e+07	2.10275e+06
430	1	EU	1	Agriculture and Food	1979	1995	1.54228e+07	1.30857e+07	2.02591e+06
431	1	EU	1	Agriculture and Food	1979	1996	1.48634e+07	1.26067e+07	1.95237e+06
432	1	EU	1	Agriculture and Food	1979	1997	1.43256e+07	1.2147e+07	1.88181e+06
433	1	EU	1	Agriculture and Food	1979	1998	1.38076e+07	1.17047e+07	1.81395e+06
434	1	EU	1	Agriculture and Food	1979	1999	1.33082e+07	1.12788e+07	1.74858e+06
435	1	EU	1	Agriculture and Food	1979	2000	1.28261e+07	1.08681e+07	1.68556e+06
436	1	EU	1	Agriculture and Food	1979	2001	1.23606e+07	1.0472e+07	1.62474e+06
437	1	EU	1	Agriculture and Food	1979	2002	1.19111e+07	1.00897e+07	1.56604e+06
438	1	EU	1	Agriculture and Food	1979	2003	1.1477e+07	9.72082e+06	1.50938e+06
439	1	EU	1	Agriculture and Food	1979	2004	1.10578e+07	9.36492e+06	1.45468e+06
440	1	EU	1	Agriculture and Food	1979	2005	1.06532e+07	9.02162e+06	1.4019e+06
441	1	EU	1	Agriculture and Food	1979	2006	1.02628e+07	8.69062e+06	1.35099e+06
442	1	EU	1	Agriculture and Food	1979	2007	9.88644e+06	8.37164e+06	1.30191e+06
443	1	EU	1	Agriculture and Food	1979	2008	9.52377e+06	8.06442e+06	1.25462e+06
444	1	EU	1	Agriculture and Food	1979	2009	9.17455e+06	7.76871e+06	1.20908e+06
445	1	EU	1	Agriculture and Food	1979	2010	8.83852e+06	7.48428e+06	1.16527e+06
446	1	EU	1	Agriculture and Food	1979	2011	8.51542e+06	7.21088e+06	1.12314e+06
447	1	EU	1	Agriculture and Food	1979	2012	8.20499e+06	6.94828e+06	1.08266e+06
448	1	EU	1	Agriculture and Food	1979	2013	7.90697e+06	6.69624e+06	1.04379e+06
449	1	EU	1	Agriculture and Food	1979	2014	7.62109e+06	6.45451e+06	1.0065e+06
450	1	EU	1	Agriculture and Food	1979	2015	7.34705e+06	6.22284e+06	970757
451	1	EU	1	Agriculture and Food	1979	2016	7.08458e+06	6.00097e+06	936511
452	1	EU	1	Agriculture and Food	1979	2017	6.83336e+06	5.78864e+06	903727
453	1	EU	1	Agriculture and Food	1979	2018	6.5931e+06	5.58558e+06	872365
454	1	EU	1	Agriculture and Food	1979	2019	6.36346e+06	5.39151e+06	842382
455	1	EU	1	Agriculture and Food	1980	1980	3.09226e+07	2.65018e+07	4.01152e+06
456	1	EU	1	Agriculture and Food	1980	1981	2.99146e+07	2.56313e+07	3.87502e+06
457	1	EU	1	Agriculture and Food	1980	1982	2.84394e+07	2.43469e+07	3.67451e+06
458	1	EU	1	Agriculture and Food	1980	1983	2.69778e+07	2.30689e+07	3.47689e+06
459	1	EU	1	Agriculture and Food	1980	1984	2.5607e+07	2.1868e+07	3.29272e+06
460	1	EU	1	Agriculture and Food	1980	1985	2.43464e+07	2.07639e+07	3.12413e+06
461	1	EU	1	Agriculture and Food	1980	1986	2.31955e+07	1.9757e+07	2.97074e+06
462	1	EU	1	Agriculture and Food	1980	1987	2.21449e+07	1.88399e+07	2.83125e+06
463	1	EU	1	Agriculture and Food	1980	1988	2.11829e+07	1.80021e+07	2.70406e+06
464	1	EU	1	Agriculture and Food	1980	1989	2.02972e+07	1.72328e+07	2.58755e+06
465	1	EU	1	Agriculture and Food	1980	1990	1.94768e+07	1.65221e+07	2.4802e+06
466	1	EU	1	Agriculture and Food	1980	1991	1.87121e+07	1.58613e+07	2.38066e+06
467	1	EU	1	Agriculture and Food	1980	1992	1.79946e+07	1.52429e+07	2.28776e+06
468	1	EU	1	Agriculture and Food	1980	1993	1.73177e+07	1.46607e+07	2.20051e+06
469	1	EU	1	Agriculture and Food	1980	1994	1.66755e+07	1.41097e+07	2.11811e+06
470	1	EU	1	Agriculture and Food	1980	1995	1.60637e+07	1.35858e+07	2.0399e+06
471	1	EU	1	Agriculture and Food	1980	1996	1.54786e+07	1.30857e+07	1.96533e+06
472	1	EU	1	Agriculture and Food	1980	1997	1.49174e+07	1.26067e+07	1.89399e+06
473	1	EU	1	Agriculture and Food	1980	1998	1.43778e+07	1.2147e+07	1.82555e+06
474	1	EU	1	Agriculture and Food	1980	1999	1.38581e+07	1.17047e+07	1.75976e+06
475	1	EU	1	Agriculture and Food	1980	2000	1.33569e+07	1.12788e+07	1.69639e+06
476	1	EU	1	Agriculture and Food	1980	2001	1.28731e+07	1.08681e+07	1.63531e+06
477	1	EU	1	Agriculture and Food	1980	2002	1.2406e+07	1.0472e+07	1.57638e+06
478	1	EU	1	Agriculture and Food	1980	2003	1.19548e+07	1.00897e+07	1.51951e+06
479	1	EU	1	Agriculture and Food	1980	2004	1.15191e+07	9.72082e+06	1.46462e+06
480	1	EU	1	Agriculture and Food	1980	2005	1.10984e+07	9.36492e+06	1.41164e+06
481	1	EU	1	Agriculture and Food	1980	2006	1.06923e+07	9.02162e+06	1.36053e+06
482	1	EU	1	Agriculture and Food	1980	2007	1.03005e+07	8.69062e+06	1.31123e+06
483	1	EU	1	Agriculture and Food	1980	2008	9.92267e+06	8.37164e+06	1.26371e+06
484	1	EU	1	Agriculture and Food	1980	2009	9.55864e+06	8.06442e+06	1.21793e+06
485	1	EU	1	Agriculture and Food	1980	2010	9.20809e+06	7.76871e+06	1.17385e+06
486	1	EU	1	Agriculture and Food	1980	2011	8.87078e+06	7.48428e+06	1.13143e+06
487	1	EU	1	Agriculture and Food	1980	2012	8.54646e+06	7.21088e+06	1.09065e+06
488	1	EU	1	Agriculture and Food	1980	2013	8.23485e+06	6.94828e+06	1.05147e+06
489	1	EU	1	Agriculture and Food	1980	2014	7.93569e+06	6.69624e+06	1.01385e+06
490	1	EU	1	Agriculture and Food	1980	2015	7.64871e+06	6.45451e+06	977754
491	1	EU	1	Agriculture and Food	1980	2016	7.37363e+06	6.22284e+06	943152
492	1	EU	1	Agriculture and Food	1980	2017	7.11015e+06	6.00097e+06	910003
493	1	EU	1	Agriculture and Food	1980	2018	6.85797e+06	5.78864e+06	878269
494	1	EU	1	Agriculture and Food	1980	2019	6.61678e+06	5.58558e+06	847909
495	1	EU	1	Agriculture and Food	1981	1981	3.01744e+07	2.65018e+07	3.83921e+06
496	1	EU	1	Agriculture and Food	1981	1982	2.91944e+07	2.56313e+07	3.70916e+06
497	1	EU	1	Agriculture and Food	1981	1983	2.77612e+07	2.43469e+07	3.51823e+06
498	1	EU	1	Agriculture and Food	1981	1984	2.63406e+07	2.30689e+07	3.32985e+06
499	1	EU	1	Agriculture and Food	1981	1985	2.50072e+07	2.1868e+07	3.1541e+06
500	1	EU	1	Agriculture and Food	1981	1986	2.37806e+07	2.07639e+07	2.99311e+06
501	1	EU	1	Agriculture and Food	1981	1987	2.26602e+07	1.9757e+07	2.84657e+06
502	1	EU	1	Agriculture and Food	1981	1988	2.16372e+07	1.88399e+07	2.71327e+06
503	1	EU	1	Agriculture and Food	1981	1989	2.07001e+07	1.80021e+07	2.59171e+06
504	1	EU	1	Agriculture and Food	1981	1990	1.98372e+07	1.72328e+07	2.48033e+06
505	1	EU	1	Agriculture and Food	1981	1991	1.90375e+07	1.65221e+07	2.37769e+06
506	1	EU	1	Agriculture and Food	1981	1992	1.82918e+07	1.58613e+07	2.28249e+06
507	1	EU	1	Agriculture and Food	1981	1993	1.75919e+07	1.52429e+07	2.19361e+06
508	1	EU	1	Agriculture and Food	1981	1994	1.69313e+07	1.46607e+07	2.11011e+06
509	1	EU	1	Agriculture and Food	1981	1995	1.63043e+07	1.41097e+07	2.03121e+06
510	1	EU	1	Agriculture and Food	1981	1996	1.57068e+07	1.35858e+07	1.95628e+06
511	1	EU	1	Agriculture and Food	1981	1997	1.51351e+07	1.30857e+07	1.88481e+06
512	1	EU	1	Agriculture and Food	1981	1998	1.45865e+07	1.26067e+07	1.81639e+06
513	1	EU	1	Agriculture and Food	1981	1999	1.40589e+07	1.2147e+07	1.75071e+06
514	1	EU	1	Agriculture and Food	1981	2000	1.35506e+07	1.17047e+07	1.68754e+06
515	1	EU	1	Agriculture and Food	1981	2001	1.30602e+07	1.12788e+07	1.62667e+06
516	1	EU	1	Agriculture and Food	1981	2002	1.25867e+07	1.08681e+07	1.56796e+06
517	1	EU	1	Agriculture and Food	1981	2003	1.21294e+07	1.0472e+07	1.51129e+06
518	1	EU	1	Agriculture and Food	1981	2004	1.16876e+07	1.00897e+07	1.45658e+06
519	1	EU	1	Agriculture and Food	1981	2005	1.12608e+07	9.72082e+06	1.40376e+06
520	1	EU	1	Agriculture and Food	1981	2006	1.08486e+07	9.36492e+06	1.35276e+06
521	1	EU	1	Agriculture and Food	1981	2007	1.04507e+07	9.02162e+06	1.30353e+06
522	1	EU	1	Agriculture and Food	1981	2008	1.00668e+07	8.69062e+06	1.25604e+06
523	1	EU	1	Agriculture and Food	1981	2009	9.6965e+06	8.37164e+06	1.21025e+06
524	1	EU	1	Agriculture and Food	1981	2010	9.33968e+06	8.06442e+06	1.16613e+06
525	1	EU	1	Agriculture and Food	1981	2011	8.99604e+06	7.76871e+06	1.12363e+06
526	1	EU	1	Agriculture and Food	1981	2012	8.66536e+06	7.48428e+06	1.08274e+06
527	1	EU	1	Agriculture and Food	1981	2013	8.34738e+06	7.21088e+06	1.04342e+06
528	1	EU	1	Agriculture and Food	1981	2014	8.04185e+06	6.94828e+06	1.00564e+06
529	1	EU	1	Agriculture and Food	1981	2015	7.74853e+06	6.69624e+06	969362
530	1	EU	1	Agriculture and Food	1981	2016	7.46714e+06	6.45451e+06	934557
531	1	EU	1	Agriculture and Food	1981	2017	7.19742e+06	6.22284e+06	901190
532	1	EU	1	Agriculture and Food	1981	2018	6.93908e+06	6.00097e+06	869225
533	1	EU	1	Agriculture and Food	1981	2019	6.69183e+06	5.78864e+06	838626
534	1	EU	1	Agriculture and Food	1982	1982	2.98957e+07	2.65018e+07	3.536e+06
535	1	EU	1	Agriculture and Food	1982	1983	2.89236e+07	2.56313e+07	3.4161e+06
536	1	EU	1	Agriculture and Food	1982	1984	2.75013e+07	2.43469e+07	3.24e+06
537	1	EU	1	Agriculture and Food	1982	1985	2.60915e+07	2.30689e+07	3.06624e+06
538	1	EU	1	Agriculture and Food	1982	1986	2.47687e+07	2.1868e+07	2.90415e+06
539	1	EU	1	Agriculture and Food	1982	1987	2.35519e+07	2.07639e+07	2.75567e+06
540	1	EU	1	Agriculture and Food	1982	1988	2.24407e+07	1.9757e+07	2.62055e+06
541	1	EU	1	Agriculture and Food	1982	1989	2.14262e+07	1.88399e+07	2.49765e+06
542	1	EU	1	Agriculture and Food	1982	1990	2.0497e+07	1.80021e+07	2.38558e+06
543	1	EU	1	Agriculture and Food	1982	1991	1.96414e+07	1.72328e+07	2.28292e+06
544	1	EU	1	Agriculture and Food	1982	1992	1.88486e+07	1.65221e+07	2.18833e+06
545	1	EU	1	Agriculture and Food	1982	1993	1.81094e+07	1.58613e+07	2.10061e+06
546	1	EU	1	Agriculture and Food	1982	1994	1.74158e+07	1.52429e+07	2.01873e+06
547	1	EU	1	Agriculture and Food	1982	1995	1.67611e+07	1.46607e+07	1.94182e+06
548	1	EU	1	Agriculture and Food	1982	1996	1.614e+07	1.41097e+07	1.86915e+06
549	1	EU	1	Agriculture and Food	1982	1997	1.5548e+07	1.35858e+07	1.80015e+06
550	1	EU	1	Agriculture and Food	1982	1998	1.49818e+07	1.30857e+07	1.73434e+06
551	1	EU	1	Agriculture and Food	1982	1999	1.44386e+07	1.26067e+07	1.67136e+06
552	1	EU	1	Agriculture and Food	1982	2000	1.39163e+07	1.2147e+07	1.61092e+06
553	1	EU	1	Agriculture and Food	1982	2001	1.34131e+07	1.17047e+07	1.55278e+06
554	1	EU	1	Agriculture and Food	1982	2002	1.29277e+07	1.12788e+07	1.49677e+06
555	1	EU	1	Agriculture and Food	1982	2003	1.24592e+07	1.08681e+07	1.44275e+06
556	1	EU	1	Agriculture and Food	1982	2004	1.20068e+07	1.0472e+07	1.39062e+06
557	1	EU	1	Agriculture and Food	1982	2005	1.15697e+07	1.00897e+07	1.3403e+06
558	1	EU	1	Agriculture and Food	1982	2006	1.11476e+07	9.72082e+06	1.29171e+06
559	1	EU	1	Agriculture and Food	1982	2007	1.074e+07	9.36492e+06	1.2448e+06
560	1	EU	1	Agriculture and Food	1982	2008	1.03466e+07	9.02162e+06	1.19953e+06
561	1	EU	1	Agriculture and Food	1982	2009	9.96693e+06	8.69062e+06	1.15586e+06
562	1	EU	1	Agriculture and Food	1982	2010	9.60087e+06	8.37164e+06	1.11376e+06
563	1	EU	1	Agriculture and Food	1982	2011	9.24813e+06	8.06442e+06	1.07318e+06
564	1	EU	1	Agriculture and Food	1982	2012	8.90844e+06	7.76871e+06	1.03411e+06
565	1	EU	1	Agriculture and Food	1982	2013	8.58157e+06	7.48428e+06	996518
566	1	EU	1	Agriculture and Food	1982	2014	8.26727e+06	7.21088e+06	960367
567	1	EU	1	Agriculture and Food	1982	2015	7.9653e+06	6.94828e+06	925630
568	1	EU	1	Agriculture and Food	1982	2016	7.67539e+06	6.69624e+06	892279
569	1	EU	1	Agriculture and Food	1982	2017	7.39728e+06	6.45451e+06	860281
570	1	EU	1	Agriculture and Food	1982	2018	7.1307e+06	6.22284e+06	829605
571	1	EU	1	Agriculture and Food	1982	2019	6.87538e+06	6.00097e+06	800218
572	1	EU	1	Agriculture and Food	1983	1983	3.00859e+07	2.65018e+07	3.59214e+06
573	1	EU	1	Agriculture and Food	1983	1984	2.9106e+07	2.56313e+07	3.46995e+06
574	1	EU	1	Agriculture and Food	1983	1985	2.76718e+07	2.43469e+07	3.29029e+06
575	1	EU	1	Agriculture and Food	1983	1986	2.62503e+07	2.30689e+07	3.11303e+06
576	1	EU	1	Agriculture and Food	1983	1987	2.49165e+07	2.1868e+07	2.94772e+06
577	1	EU	1	Agriculture and Food	1983	1988	2.36899e+07	2.07639e+07	2.79635e+06
578	1	EU	1	Agriculture and Food	1983	1989	2.25699e+07	1.9757e+07	2.65864e+06
579	1	EU	1	Agriculture and Food	1983	1990	2.15476e+07	1.88399e+07	2.53344e+06
580	1	EU	1	Agriculture and Food	1983	1991	2.06114e+07	1.80021e+07	2.41932e+06
581	1	EU	1	Agriculture and Food	1983	1992	1.97496e+07	1.72328e+07	2.31482e+06
582	1	EU	1	Agriculture and Food	1983	1993	1.89513e+07	1.65221e+07	2.21857e+06
583	1	EU	1	Agriculture and Food	1983	1994	1.82071e+07	1.58613e+07	2.12936e+06
584	1	EU	1	Agriculture and Food	1983	1995	1.75089e+07	1.52429e+07	2.04613e+06
585	1	EU	1	Agriculture and Food	1983	1996	1.685e+07	1.46607e+07	1.96799e+06
586	1	EU	1	Agriculture and Food	1983	1997	1.62251e+07	1.41097e+07	1.89419e+06
587	1	EU	1	Agriculture and Food	1983	1998	1.56297e+07	1.35858e+07	1.82415e+06
588	1	EU	1	Agriculture and Food	1983	1999	1.50602e+07	1.30857e+07	1.75738e+06
589	1	EU	1	Agriculture and Food	1983	2000	1.4514e+07	1.26067e+07	1.69351e+06
590	1	EU	1	Agriculture and Food	1983	2001	1.39888e+07	1.2147e+07	1.63223e+06
591	1	EU	1	Agriculture and Food	1983	2002	1.3483e+07	1.17047e+07	1.5733e+06
592	1	EU	1	Agriculture and Food	1983	2003	1.29952e+07	1.12788e+07	1.51656e+06
593	1	EU	1	Agriculture and Food	1983	2004	1.25243e+07	1.08681e+07	1.46185e+06
594	1	EU	1	Agriculture and Food	1983	2005	1.20697e+07	1.0472e+07	1.40907e+06
595	1	EU	1	Agriculture and Food	1983	2006	1.16306e+07	1.00897e+07	1.35813e+06
596	1	EU	1	Agriculture and Food	1983	2007	1.12065e+07	9.72082e+06	1.30896e+06
597	1	EU	1	Agriculture and Food	1983	2008	1.0797e+07	9.36492e+06	1.2615e+06
598	1	EU	1	Agriculture and Food	1983	2009	1.04018e+07	9.02162e+06	1.2157e+06
599	1	EU	1	Agriculture and Food	1983	2010	1.00205e+07	8.69062e+06	1.17153e+06
600	1	EU	1	Agriculture and Food	1983	2011	9.65282e+06	8.37164e+06	1.12895e+06
601	1	EU	1	Agriculture and Food	1983	2012	9.29854e+06	8.06442e+06	1.08793e+06
602	1	EU	1	Agriculture and Food	1983	2013	8.9574e+06	7.76871e+06	1.04842e+06
603	1	EU	1	Agriculture and Food	1983	2014	8.62914e+06	7.48428e+06	1.01042e+06
604	1	EU	1	Agriculture and Food	1983	2015	8.31351e+06	7.21088e+06	973869
605	1	EU	1	Agriculture and Food	1983	2016	8.01026e+06	6.94828e+06	938755
606	1	EU	1	Agriculture and Food	1983	2017	7.71914e+06	6.69624e+06	905043
607	1	EU	1	Agriculture and Food	1983	2018	7.43987e+06	6.45451e+06	872699
608	1	EU	1	Agriculture and Food	1983	2019	7.17218e+06	6.22284e+06	841693
609	1	EU	1	Agriculture and Food	1984	1984	3.08175e+07	2.65018e+07	3.82147e+06
610	1	EU	1	Agriculture and Food	1984	1985	2.98131e+07	2.56313e+07	3.69169e+06
611	1	EU	1	Agriculture and Food	1984	1986	2.83434e+07	2.43469e+07	3.50101e+06
612	1	EU	1	Agriculture and Food	1984	1987	2.68869e+07	2.30689e+07	3.31288e+06
613	1	EU	1	Agriculture and Food	1984	1988	2.55207e+07	2.1868e+07	3.13741e+06
614	1	EU	1	Agriculture and Food	1984	1989	2.42643e+07	2.07639e+07	2.97671e+06
615	1	EU	1	Agriculture and Food	1984	1990	2.31171e+07	1.9757e+07	2.83047e+06
616	1	EU	1	Agriculture and Food	1984	1991	2.207e+07	1.88399e+07	2.6975e+06
617	1	EU	1	Agriculture and Food	1984	1992	2.11112e+07	1.80021e+07	2.57626e+06
618	1	EU	1	Agriculture and Food	1984	1993	2.02285e+07	1.72328e+07	2.46522e+06
619	1	EU	1	Agriculture and Food	1984	1994	1.94108e+07	1.65221e+07	2.36293e+06
620	1	EU	1	Agriculture and Food	1984	1995	1.86486e+07	1.58613e+07	2.26809e+06
621	1	EU	1	Agriculture and Food	1984	1996	1.79336e+07	1.52429e+07	2.17958e+06
622	1	EU	1	Agriculture and Food	1984	1997	1.72588e+07	1.46607e+07	2.09646e+06
623	1	EU	1	Agriculture and Food	1984	1998	1.66188e+07	1.41097e+07	2.01794e+06
624	1	EU	1	Agriculture and Food	1984	1999	1.60091e+07	1.35858e+07	1.9434e+06
625	1	EU	1	Agriculture and Food	1984	2000	1.54259e+07	1.30857e+07	1.87233e+06
626	1	EU	1	Agriculture and Food	1984	2001	1.48666e+07	1.26067e+07	1.80432e+06
627	1	EU	1	Agriculture and Food	1984	2002	1.43288e+07	1.2147e+07	1.73905e+06
628	1	EU	1	Agriculture and Food	1984	2003	1.38108e+07	1.17047e+07	1.67629e+06
629	1	EU	1	Agriculture and Food	1984	2004	1.33113e+07	1.12788e+07	1.61583e+06
630	1	EU	1	Agriculture and Food	1984	2005	1.28292e+07	1.08681e+07	1.55753e+06
631	1	EU	1	Agriculture and Food	1984	2006	1.23636e+07	1.0472e+07	1.50128e+06
632	1	EU	1	Agriculture and Food	1984	2007	1.1914e+07	1.00897e+07	1.44698e+06
633	1	EU	1	Agriculture and Food	1984	2008	1.14798e+07	9.72082e+06	1.39455e+06
634	1	EU	1	Agriculture and Food	1984	2009	1.10605e+07	9.36492e+06	1.34395e+06
635	1	EU	1	Agriculture and Food	1984	2010	1.06558e+07	9.02162e+06	1.29512e+06
636	1	EU	1	Agriculture and Food	1984	2011	1.02654e+07	8.69062e+06	1.24801e+06
637	1	EU	1	Agriculture and Food	1984	2012	9.88892e+06	8.37164e+06	1.2026e+06
638	1	EU	1	Agriculture and Food	1984	2013	9.52616e+06	8.06442e+06	1.15884e+06
639	1	EU	1	Agriculture and Food	1984	2014	9.17685e+06	7.76871e+06	1.1167e+06
640	1	EU	1	Agriculture and Food	1984	2015	8.84073e+06	7.48428e+06	1.07615e+06
641	1	EU	1	Agriculture and Food	1984	2016	8.51755e+06	7.21088e+06	1.03717e+06
642	1	EU	1	Agriculture and Food	1984	2017	8.20704e+06	6.94828e+06	999706
643	1	EU	1	Agriculture and Food	1984	2018	7.90895e+06	6.69624e+06	963740
644	1	EU	1	Agriculture and Food	1984	2019	7.62299e+06	6.45451e+06	929234
645	1	EU	1	Agriculture and Food	1985	1985	3.18539e+07	2.65018e+07	3.82893e+06
646	1	EU	1	Agriculture and Food	1985	1986	3.08174e+07	2.56313e+07	3.69896e+06
647	1	EU	1	Agriculture and Food	1985	1987	2.93009e+07	2.43469e+07	3.50799e+06
648	1	EU	1	Agriculture and Food	1985	1988	2.77983e+07	2.30689e+07	3.31951e+06
649	1	EU	1	Agriculture and Food	1985	1989	2.63888e+07	2.1868e+07	3.14368e+06
650	1	EU	1	Agriculture and Food	1985	1990	2.50924e+07	2.07639e+07	2.98264e+06
651	1	EU	1	Agriculture and Food	1985	1991	2.39084e+07	1.9757e+07	2.83609e+06
652	1	EU	1	Agriculture and Food	1985	1992	2.28276e+07	1.88399e+07	2.70283e+06
653	1	EU	1	Agriculture and Food	1985	1993	2.18376e+07	1.80021e+07	2.58135e+06
654	1	EU	1	Agriculture and Food	1985	1994	2.0926e+07	1.72328e+07	2.47008e+06
655	1	EU	1	Agriculture and Food	1985	1995	2.00814e+07	1.65221e+07	2.36758e+06
656	1	EU	1	Agriculture and Food	1985	1996	1.92939e+07	1.58613e+07	2.27255e+06
657	1	EU	1	Agriculture and Food	1985	1997	1.85549e+07	1.52429e+07	2.18386e+06
658	1	EU	1	Agriculture and Food	1985	1998	1.78575e+07	1.46607e+07	2.10058e+06
659	1	EU	1	Agriculture and Food	1985	1999	1.71958e+07	1.41097e+07	2.02191e+06
660	1	EU	1	Agriculture and Food	1985	2000	1.65652e+07	1.35858e+07	1.94721e+06
661	1	EU	1	Agriculture and Food	1985	2001	1.59621e+07	1.30857e+07	1.87599e+06
662	1	EU	1	Agriculture and Food	1985	2002	1.53834e+07	1.26067e+07	1.80783e+06
663	1	EU	1	Agriculture and Food	1985	2003	1.4827e+07	1.2147e+07	1.74242e+06
664	1	EU	1	Agriculture and Food	1985	2004	1.4291e+07	1.17047e+07	1.67952e+06
665	1	EU	1	Agriculture and Food	1985	2005	1.3774e+07	1.12788e+07	1.61892e+06
666	1	EU	1	Agriculture and Food	1985	2006	1.3275e+07	1.08681e+07	1.56049e+06
667	1	EU	1	Agriculture and Food	1985	2007	1.27931e+07	1.0472e+07	1.50409e+06
668	1	EU	1	Agriculture and Food	1985	2008	1.23275e+07	1.00897e+07	1.44966e+06
669	1	EU	1	Agriculture and Food	1985	2009	1.18779e+07	9.72082e+06	1.3971e+06
670	1	EU	1	Agriculture and Food	1985	2010	1.14437e+07	9.36492e+06	1.34636e+06
671	1	EU	1	Agriculture and Food	1985	2011	1.10246e+07	9.02162e+06	1.2974e+06
672	1	EU	1	Agriculture and Food	1985	2012	1.06202e+07	8.69062e+06	1.25017e+06
673	1	EU	1	Agriculture and Food	1985	2013	1.02303e+07	8.37164e+06	1.20463e+06
674	1	EU	1	Agriculture and Food	1985	2014	9.85451e+06	8.06442e+06	1.16075e+06
675	1	EU	1	Agriculture and Food	1985	2015	9.49267e+06	7.76871e+06	1.1185e+06
676	1	EU	1	Agriculture and Food	1985	2016	9.14447e+06	7.48428e+06	1.07784e+06
677	1	EU	1	Agriculture and Food	1985	2017	8.80967e+06	7.21088e+06	1.03875e+06
678	1	EU	1	Agriculture and Food	1985	2018	8.48799e+06	6.94828e+06	1.00118e+06
679	1	EU	1	Agriculture and Food	1985	2019	8.17916e+06	6.69624e+06	965115
680	1	EU	1	Agriculture and Food	1986	1986	3.25348e+07	2.65018e+07	3.74184e+06
681	1	EU	1	Agriculture and Food	1986	1987	3.14749e+07	2.56313e+07	3.61461e+06
682	1	EU	1	Agriculture and Food	1986	1988	2.99236e+07	2.43469e+07	3.4276e+06
683	1	EU	1	Agriculture and Food	1986	1989	2.83865e+07	2.30689e+07	3.24314e+06
684	1	EU	1	Agriculture and Food	1986	1990	2.69445e+07	2.1868e+07	3.07115e+06
685	1	EU	1	Agriculture and Food	1986	1991	2.56185e+07	2.07639e+07	2.91367e+06
686	1	EU	1	Agriculture and Food	1986	1992	2.44077e+07	1.9757e+07	2.77038e+06
687	1	EU	1	Agriculture and Food	1986	1993	2.33025e+07	1.88399e+07	2.6401e+06
688	1	EU	1	Agriculture and Food	1986	1994	2.22903e+07	1.80021e+07	2.52133e+06
689	1	EU	1	Agriculture and Food	1986	1995	2.13585e+07	1.72328e+07	2.41255e+06
690	1	EU	1	Agriculture and Food	1986	1996	2.04953e+07	1.65221e+07	2.31234e+06
691	1	EU	1	Agriculture and Food	1986	1997	1.96906e+07	1.58613e+07	2.21944e+06
692	1	EU	1	Agriculture and Food	1986	1998	1.89357e+07	1.52429e+07	2.13276e+06
693	1	EU	1	Agriculture and Food	1986	1999	1.82234e+07	1.46607e+07	2.05135e+06
694	1	EU	1	Agriculture and Food	1986	2000	1.75477e+07	1.41097e+07	1.97448e+06
695	1	EU	1	Agriculture and Food	1986	2001	1.69038e+07	1.35858e+07	1.9015e+06
696	1	EU	1	Agriculture and Food	1986	2002	1.62881e+07	1.30857e+07	1.83194e+06
697	1	EU	1	Agriculture and Food	1986	2003	1.56974e+07	1.26067e+07	1.76538e+06
698	1	EU	1	Agriculture and Food	1986	2004	1.51295e+07	1.2147e+07	1.70153e+06
699	1	EU	1	Agriculture and Food	1986	2005	1.45824e+07	1.17047e+07	1.64014e+06
700	1	EU	1	Agriculture and Food	1986	2006	1.40549e+07	1.12788e+07	1.58101e+06
701	1	EU	1	Agriculture and Food	1986	2007	1.35457e+07	1.08681e+07	1.52401e+06
702	1	EU	1	Agriculture and Food	1986	2008	1.30539e+07	1.0472e+07	1.46901e+06
703	1	EU	1	Agriculture and Food	1986	2009	1.2579e+07	1.00897e+07	1.41594e+06
704	1	EU	1	Agriculture and Food	1986	2010	1.21202e+07	9.72082e+06	1.3647e+06
705	1	EU	1	Agriculture and Food	1986	2011	1.16773e+07	9.36492e+06	1.31526e+06
706	1	EU	1	Agriculture and Food	1986	2012	1.12497e+07	9.02162e+06	1.26754e+06
707	1	EU	1	Agriculture and Food	1986	2013	1.08372e+07	8.69062e+06	1.22153e+06
708	1	EU	1	Agriculture and Food	1986	2014	1.04395e+07	8.37164e+06	1.17716e+06
709	1	EU	1	Agriculture and Food	1986	2015	1.00562e+07	8.06442e+06	1.13442e+06
710	1	EU	1	Agriculture and Food	1986	2016	9.68713e+06	7.76871e+06	1.09327e+06
711	1	EU	1	Agriculture and Food	1986	2017	9.33198e+06	7.48428e+06	1.05367e+06
712	1	EU	1	Agriculture and Food	1986	2018	8.99049e+06	7.21088e+06	1.0156e+06
713	1	EU	1	Agriculture and Food	1986	2019	8.6624e+06	6.94828e+06	979014
714	1	EU	1	Agriculture and Food	1987	1987	3.33341e+07	2.65018e+07	3.78565e+06
715	1	EU	1	Agriculture and Food	1987	1988	3.22475e+07	2.56313e+07	3.65706e+06
716	1	EU	1	Agriculture and Food	1987	1989	3.0657e+07	2.43469e+07	3.46804e+06
717	1	EU	1	Agriculture and Food	1987	1990	2.90808e+07	2.30689e+07	3.28158e+06
718	1	EU	1	Agriculture and Food	1987	1991	2.76022e+07	2.1868e+07	3.10769e+06
719	1	EU	1	Agriculture and Food	1987	1992	2.62425e+07	2.07639e+07	2.94847e+06
720	1	EU	1	Agriculture and Food	1987	1993	2.5001e+07	1.9757e+07	2.80358e+06
721	1	EU	1	Agriculture and Food	1987	1994	2.38678e+07	1.88399e+07	2.67183e+06
722	1	EU	1	Agriculture and Food	1987	1995	2.28302e+07	1.80021e+07	2.55172e+06
723	1	EU	1	Agriculture and Food	1987	1996	2.18751e+07	1.72328e+07	2.44169e+06
724	1	EU	1	Agriculture and Food	1987	1997	2.09905e+07	1.65221e+07	2.34033e+06
725	1	EU	1	Agriculture and Food	1987	1998	2.01659e+07	1.58613e+07	2.24635e+06
726	1	EU	1	Agriculture and Food	1987	1999	1.93924e+07	1.52429e+07	2.15865e+06
727	1	EU	1	Agriculture and Food	1987	2000	1.86626e+07	1.46607e+07	2.07628e+06
728	1	EU	1	Agriculture and Food	1987	2001	1.79704e+07	1.41097e+07	1.99849e+06
729	1	EU	1	Agriculture and Food	1987	2002	1.73109e+07	1.35858e+07	1.92463e+06
730	1	EU	1	Agriculture and Food	1987	2003	1.66802e+07	1.30857e+07	1.85422e+06
731	1	EU	1	Agriculture and Food	1987	2004	1.60752e+07	1.26067e+07	1.78686e+06
732	1	EU	1	Agriculture and Food	1987	2005	1.54935e+07	1.2147e+07	1.72222e+06
733	1	EU	1	Agriculture and Food	1987	2006	1.49332e+07	1.17047e+07	1.66007e+06
734	1	EU	1	Agriculture and Food	1987	2007	1.43928e+07	1.12788e+07	1.60021e+06
735	1	EU	1	Agriculture and Food	1987	2008	1.38713e+07	1.08681e+07	1.5425e+06
736	1	EU	1	Agriculture and Food	1987	2009	1.33677e+07	1.0472e+07	1.48682e+06
737	1	EU	1	Agriculture and Food	1987	2010	1.28812e+07	1.00897e+07	1.43307e+06
738	1	EU	1	Agriculture and Food	1987	2011	1.24114e+07	9.72082e+06	1.3812e+06
739	1	EU	1	Agriculture and Food	1987	2012	1.19578e+07	9.36492e+06	1.33112e+06
740	1	EU	1	Agriculture and Food	1987	2013	1.15199e+07	9.02162e+06	1.28281e+06
741	1	EU	1	Agriculture and Food	1987	2014	1.10974e+07	8.69062e+06	1.23621e+06
742	1	EU	1	Agriculture and Food	1987	2015	1.069e+07	8.37164e+06	1.19128e+06
743	1	EU	1	Agriculture and Food	1987	2016	1.02975e+07	8.06442e+06	1.148e+06
744	1	EU	1	Agriculture and Food	1987	2017	9.91946e+06	7.76871e+06	1.10632e+06
745	1	EU	1	Agriculture and Food	1987	2018	9.55572e+06	7.48428e+06	1.06622e+06
746	1	EU	1	Agriculture and Food	1987	2019	9.20597e+06	7.21088e+06	1.02766e+06
747	1	EU	1	Agriculture and Food	1988	1988	3.43959e+07	2.65018e+07	3.96279e+06
748	1	EU	1	Agriculture and Food	1988	1989	3.32746e+07	2.56313e+07	3.82842e+06
749	1	EU	1	Agriculture and Food	1988	1990	3.16337e+07	2.43469e+07	3.631e+06
750	1	EU	1	Agriculture and Food	1988	1991	3.00078e+07	2.30689e+07	3.4362e+06
751	1	EU	1	Agriculture and Food	1988	1992	2.84827e+07	2.1868e+07	3.25449e+06
752	1	EU	1	Agriculture and Food	1988	1993	2.70804e+07	2.07639e+07	3.08806e+06
753	1	EU	1	Agriculture and Food	1988	1994	2.57999e+07	1.9757e+07	2.93659e+06
754	1	EU	1	Agriculture and Food	1988	1995	2.46311e+07	1.88399e+07	2.79883e+06
755	1	EU	1	Agriculture and Food	1988	1996	2.35608e+07	1.80021e+07	2.67322e+06
756	1	EU	1	Agriculture and Food	1988	1997	2.25755e+07	1.72328e+07	2.55814e+06
757	1	EU	1	Agriculture and Food	1988	1998	2.16629e+07	1.65221e+07	2.45211e+06
758	1	EU	1	Agriculture and Food	1988	1999	2.08122e+07	1.58613e+07	2.35378e+06
759	1	EU	1	Agriculture and Food	1988	2000	2.00142e+07	1.52429e+07	2.262e+06
760	1	EU	1	Agriculture and Food	1988	2001	1.92612e+07	1.46607e+07	2.17578e+06
761	1	EU	1	Agriculture and Food	1988	2002	1.8547e+07	1.41097e+07	2.09433e+06
762	1	EU	1	Agriculture and Food	1988	2003	1.78664e+07	1.35858e+07	2.017e+06
763	1	EU	1	Agriculture and Food	1988	2004	1.72156e+07	1.30857e+07	1.94325e+06
764	1	EU	1	Agriculture and Food	1988	2005	1.65913e+07	1.26067e+07	1.87267e+06
765	1	EU	1	Agriculture and Food	1988	2006	1.59911e+07	1.2147e+07	1.80493e+06
766	1	EU	1	Agriculture and Food	1988	2007	1.54129e+07	1.17047e+07	1.73978e+06
767	1	EU	1	Agriculture and Food	1988	2008	1.48553e+07	1.12788e+07	1.67703e+06
768	1	EU	1	Agriculture and Food	1988	2009	1.43171e+07	1.08681e+07	1.61651e+06
769	1	EU	1	Agriculture and Food	1988	2010	1.37974e+07	1.0472e+07	1.55811e+06
770	1	EU	1	Agriculture and Food	1988	2011	1.32954e+07	1.00897e+07	1.50173e+06
771	1	EU	1	Agriculture and Food	1988	2012	1.28106e+07	9.72082e+06	1.4473e+06
772	1	EU	1	Agriculture and Food	1988	2013	1.23424e+07	9.36492e+06	1.39476e+06
773	1	EU	1	Agriculture and Food	1988	2014	1.18905e+07	9.02162e+06	1.34406e+06
774	1	EU	1	Agriculture and Food	1988	2015	1.14545e+07	8.69062e+06	1.29515e+06
775	1	EU	1	Agriculture and Food	1988	2016	1.10341e+07	8.37164e+06	1.24799e+06
776	1	EU	1	Agriculture and Food	1988	2017	1.06289e+07	8.06442e+06	1.20255e+06
777	1	EU	1	Agriculture and Food	1988	2018	1.02388e+07	7.76871e+06	1.1588e+06
778	1	EU	1	Agriculture and Food	1988	2019	9.86341e+06	7.48428e+06	1.1167e+06
779	1	EU	1	Agriculture and Food	1989	1989	3.47464e+07	2.65018e+07	3.94088e+06
780	1	EU	1	Agriculture and Food	1989	1990	3.36171e+07	2.56313e+07	3.80756e+06
781	1	EU	1	Agriculture and Food	1989	1991	3.19654e+07	2.43469e+07	3.6118e+06
782	1	EU	1	Agriculture and Food	1989	1992	3.03294e+07	2.30689e+07	3.41852e+06
783	1	EU	1	Agriculture and Food	1989	1993	2.87948e+07	2.1868e+07	3.23814e+06
784	1	EU	1	Agriculture and Food	1989	1994	2.73833e+07	2.07639e+07	3.07287e+06
785	1	EU	1	Agriculture and Food	1989	1995	2.60941e+07	1.9757e+07	2.92242e+06
786	1	EU	1	Agriculture and Food	1989	1996	2.49168e+07	1.88399e+07	2.78557e+06
787	1	EU	1	Agriculture and Food	1989	1997	2.38381e+07	1.80021e+07	2.66076e+06
788	1	EU	1	Agriculture and Food	1989	1998	2.28447e+07	1.72328e+07	2.54641e+06
789	1	EU	1	Agriculture and Food	1989	1999	2.19241e+07	1.65221e+07	2.44104e+06
790	1	EU	1	Agriculture and Food	1989	2000	2.10655e+07	1.58613e+07	2.3433e+06
791	1	EU	1	Agriculture and Food	1989	2001	2.02597e+07	1.52429e+07	2.25206e+06
792	1	EU	1	Agriculture and Food	1989	2002	1.9499e+07	1.46607e+07	2.16633e+06
793	1	EU	1	Agriculture and Food	1989	2003	1.87772e+07	1.41097e+07	2.08532e+06
794	1	EU	1	Agriculture and Food	1989	2004	1.80892e+07	1.35858e+07	2.00837e+06
795	1	EU	1	Agriculture and Food	1989	2005	1.7431e+07	1.30857e+07	1.93497e+06
796	1	EU	1	Agriculture and Food	1989	2006	1.67994e+07	1.26067e+07	1.8647e+06
797	1	EU	1	Agriculture and Food	1989	2007	1.61919e+07	1.2147e+07	1.79725e+06
798	1	EU	1	Agriculture and Food	1989	2008	1.56065e+07	1.17047e+07	1.73235e+06
799	1	EU	1	Agriculture and Food	1989	2009	1.50419e+07	1.12788e+07	1.66981e+06
800	1	EU	1	Agriculture and Food	1989	2010	1.44967e+07	1.08681e+07	1.60948e+06
801	1	EU	1	Agriculture and Food	1989	2011	1.39702e+07	1.0472e+07	1.55126e+06
802	1	EU	1	Agriculture and Food	1989	2012	1.34615e+07	1.00897e+07	1.49503e+06
803	1	EU	1	Agriculture and Food	1989	2013	1.297e+07	9.72082e+06	1.44074e+06
804	1	EU	1	Agriculture and Food	1989	2014	1.24954e+07	9.36492e+06	1.38832e+06
805	1	EU	1	Agriculture and Food	1989	2015	1.20373e+07	9.02162e+06	1.33772e+06
806	1	EU	1	Agriculture and Food	1989	2016	1.15951e+07	8.69062e+06	1.2889e+06
807	1	EU	1	Agriculture and Food	1989	2017	1.11688e+07	8.37164e+06	1.24183e+06
808	1	EU	1	Agriculture and Food	1989	2018	1.07579e+07	8.06442e+06	1.19646e+06
809	1	EU	1	Agriculture and Food	1989	2019	1.03622e+07	7.76871e+06	1.15278e+06
810	1	EU	1	Agriculture and Food	1990	1990	3.3799e+07	2.65018e+07	3.72847e+06
811	1	EU	1	Agriculture and Food	1990	1991	3.27046e+07	2.56313e+07	3.60256e+06
812	1	EU	1	Agriculture and Food	1990	1992	3.11046e+07	2.43469e+07	3.41764e+06
813	1	EU	1	Agriculture and Food	1990	1993	2.95191e+07	2.30689e+07	3.23503e+06
814	1	EU	1	Agriculture and Food	1990	1994	2.80312e+07	2.1868e+07	3.06456e+06
815	1	EU	1	Agriculture and Food	1990	1995	2.66622e+07	2.07639e+07	2.90834e+06
816	1	EU	1	Agriculture and Food	1990	1996	2.54112e+07	1.9757e+07	2.7661e+06
817	1	EU	1	Agriculture and Food	1990	1997	2.42684e+07	1.88399e+07	2.63671e+06
818	1	EU	1	Agriculture and Food	1990	1998	2.3221e+07	1.80021e+07	2.51869e+06
819	1	EU	1	Agriculture and Food	1990	1999	2.22561e+07	1.72328e+07	2.41055e+06
820	1	EU	1	Agriculture and Food	1990	2000	2.13615e+07	1.65221e+07	2.31089e+06
821	1	EU	1	Agriculture and Food	1990	2001	2.05268e+07	1.58613e+07	2.21843e+06
822	1	EU	1	Agriculture and Food	1990	2002	1.97432e+07	1.52429e+07	2.13211e+06
823	1	EU	1	Agriculture and Food	1990	2003	1.90031e+07	1.46607e+07	2.05099e+06
824	1	EU	1	Agriculture and Food	1990	2004	1.83006e+07	1.41097e+07	1.97432e+06
825	1	EU	1	Agriculture and Food	1990	2005	1.76307e+07	1.35858e+07	1.90149e+06
826	1	EU	1	Agriculture and Food	1990	2006	1.69895e+07	1.30857e+07	1.832e+06
827	1	EU	1	Agriculture and Food	1990	2007	1.6374e+07	1.26067e+07	1.76547e+06
828	1	EU	1	Agriculture and Food	1990	2008	1.57819e+07	1.2147e+07	1.70158e+06
829	1	EU	1	Agriculture and Food	1990	2009	1.52111e+07	1.17047e+07	1.64011e+06
830	1	EU	1	Agriculture and Food	1990	2010	1.46604e+07	1.12788e+07	1.58087e+06
831	1	EU	1	Agriculture and Food	1990	2011	1.41285e+07	1.08681e+07	1.52372e+06
832	1	EU	1	Agriculture and Food	1990	2012	1.36146e+07	1.0472e+07	1.46855e+06
833	1	EU	1	Agriculture and Food	1990	2013	1.3118e+07	1.00897e+07	1.41526e+06
834	1	EU	1	Agriculture and Food	1990	2014	1.26382e+07	9.72082e+06	1.36381e+06
835	1	EU	1	Agriculture and Food	1990	2015	1.21748e+07	9.36492e+06	1.31412e+06
836	1	EU	1	Agriculture and Food	1990	2016	1.17273e+07	9.02162e+06	1.26616e+06
837	1	EU	1	Agriculture and Food	1990	2017	1.12954e+07	8.69062e+06	1.21988e+06
838	1	EU	1	Agriculture and Food	1990	2018	1.08789e+07	8.37164e+06	1.17525e+06
839	1	EU	1	Agriculture and Food	1990	2019	1.04775e+07	8.06442e+06	1.13224e+06
840	1	EU	1	Agriculture and Food	1991	1991	3.27323e+07	2.65018e+07	3.43418e+06
841	1	EU	1	Agriculture and Food	1991	1992	3.16737e+07	2.56313e+07	3.31863e+06
842	1	EU	1	Agriculture and Food	1991	1993	3.01259e+07	2.43469e+07	3.14904e+06
843	1	EU	1	Agriculture and Food	1991	1994	2.85921e+07	2.30689e+07	2.98144e+06
844	1	EU	1	Agriculture and Food	1991	1995	2.71528e+07	2.1868e+07	2.82487e+06
845	1	EU	1	Agriculture and Food	1991	1996	2.58284e+07	2.07639e+07	2.68132e+06
846	1	EU	1	Agriculture and Food	1991	1997	2.4618e+07	1.9757e+07	2.55057e+06
847	1	EU	1	Agriculture and Food	1991	1998	2.35121e+07	1.88399e+07	2.43159e+06
848	1	EU	1	Agriculture and Food	1991	1999	2.24984e+07	1.80021e+07	2.32305e+06
849	1	EU	1	Agriculture and Food	1991	2000	2.15644e+07	1.72328e+07	2.22358e+06
850	1	EU	1	Agriculture and Food	1991	2001	2.06984e+07	1.65221e+07	2.13187e+06
851	1	EU	1	Agriculture and Food	1991	2002	1.98902e+07	1.58613e+07	2.04678e+06
852	1	EU	1	Agriculture and Food	1991	2003	1.91314e+07	1.52429e+07	1.96731e+06
853	1	EU	1	Agriculture and Food	1991	2004	1.84146e+07	1.46607e+07	1.8926e+06
854	1	EU	1	Agriculture and Food	1991	2005	1.77341e+07	1.41097e+07	1.82196e+06
855	1	EU	1	Agriculture and Food	1991	2006	1.70852e+07	1.35858e+07	1.75482e+06
856	1	EU	1	Agriculture and Food	1991	2007	1.6464e+07	1.30857e+07	1.69074e+06
857	1	EU	1	Agriculture and Food	1991	2008	1.58676e+07	1.26067e+07	1.62935e+06
858	1	EU	1	Agriculture and Food	1991	2009	1.52938e+07	1.2147e+07	1.57038e+06
859	1	EU	1	Agriculture and Food	1991	2010	1.47406e+07	1.17047e+07	1.51361e+06
860	1	EU	1	Agriculture and Food	1991	2011	1.42068e+07	1.12788e+07	1.45887e+06
861	1	EU	1	Agriculture and Food	1991	2012	1.36913e+07	1.08681e+07	1.40605e+06
862	1	EU	1	Agriculture and Food	1991	2013	1.31931e+07	1.0472e+07	1.35503e+06
863	1	EU	1	Agriculture and Food	1991	2014	1.27117e+07	1.00897e+07	1.30574e+06
864	1	EU	1	Agriculture and Food	1991	2015	1.22466e+07	9.72082e+06	1.25813e+06
865	1	EU	1	Agriculture and Food	1991	2016	1.17972e+07	9.36492e+06	1.21214e+06
866	1	EU	1	Agriculture and Food	1991	2017	1.13633e+07	9.02162e+06	1.16774e+06
867	1	EU	1	Agriculture and Food	1991	2018	1.09446e+07	8.69062e+06	1.12488e+06
868	1	EU	1	Agriculture and Food	1991	2019	1.05407e+07	8.37164e+06	1.08355e+06
869	1	EU	1	Agriculture and Food	1992	1992	3.53279e+07	2.65018e+07	3.41562e+06
870	1	EU	1	Agriculture and Food	1992	1993	3.41836e+07	2.56313e+07	3.30027e+06
871	1	EU	1	Agriculture and Food	1992	1994	3.25096e+07	2.43469e+07	3.13077e+06
872	1	EU	1	Agriculture and Food	1992	1995	3.08499e+07	2.30689e+07	2.96311e+06
873	1	EU	1	Agriculture and Food	1992	1996	2.92922e+07	2.1868e+07	2.80644e+06
874	1	EU	1	Agriculture and Food	1992	1997	2.78588e+07	2.07639e+07	2.66281e+06
875	1	EU	1	Agriculture and Food	1992	1998	2.65492e+07	1.9757e+07	2.53205e+06
876	1	EU	1	Agriculture and Food	1992	1999	2.53531e+07	1.88399e+07	2.41315e+06
877	1	EU	1	Agriculture and Food	1992	2000	2.42569e+07	1.80021e+07	2.30476e+06
878	1	EU	1	Agriculture and Food	1992	2001	2.32472e+07	1.72328e+07	2.2055e+06
879	1	EU	1	Agriculture and Food	1992	2002	2.23112e+07	1.65221e+07	2.11407e+06
880	1	EU	1	Agriculture and Food	1992	2003	2.14381e+07	1.58613e+07	2.02931e+06
881	1	EU	1	Agriculture and Food	1992	2004	2.06185e+07	1.52429e+07	1.9502e+06
882	1	EU	1	Agriculture and Food	1992	2005	1.98445e+07	1.46607e+07	1.87589e+06
883	1	EU	1	Agriculture and Food	1992	2006	1.91099e+07	1.41097e+07	1.80567e+06
884	1	EU	1	Agriculture and Food	1992	2007	1.84096e+07	1.35858e+07	1.73897e+06
885	1	EU	1	Agriculture and Food	1992	2008	1.77394e+07	1.30857e+07	1.67533e+06
886	1	EU	1	Agriculture and Food	1992	2009	1.70962e+07	1.26067e+07	1.6144e+06
887	1	EU	1	Agriculture and Food	1992	2010	1.64775e+07	1.2147e+07	1.55589e+06
888	1	EU	1	Agriculture and Food	1992	2011	1.58813e+07	1.17047e+07	1.49959e+06
889	1	EU	1	Agriculture and Food	1992	2012	1.53061e+07	1.12788e+07	1.44531e+06
890	1	EU	1	Agriculture and Food	1992	2013	1.47506e+07	1.08681e+07	1.39295e+06
891	1	EU	1	Agriculture and Food	1992	2014	1.42141e+07	1.0472e+07	1.34239e+06
892	1	EU	1	Agriculture and Food	1992	2015	1.36957e+07	1.00897e+07	1.29355e+06
893	1	EU	1	Agriculture and Food	1992	2016	1.31949e+07	9.72082e+06	1.24638e+06
894	1	EU	1	Agriculture and Food	1992	2017	1.27113e+07	9.36492e+06	1.20082e+06
895	1	EU	1	Agriculture and Food	1992	2018	1.22443e+07	9.02162e+06	1.15684e+06
896	1	EU	1	Agriculture and Food	1992	2019	1.17937e+07	8.69062e+06	1.1144e+06
897	1	EU	1	Agriculture and Food	1993	1993	3.50581e+07	2.65018e+07	3.37283e+06
898	1	EU	1	Agriculture and Food	1993	1994	3.39215e+07	2.56313e+07	3.25906e+06
899	1	EU	1	Agriculture and Food	1993	1995	3.22583e+07	2.43469e+07	3.09189e+06
900	1	EU	1	Agriculture and Food	1993	1996	3.06094e+07	2.30689e+07	2.92653e+06
901	1	EU	1	Agriculture and Food	1993	1997	2.90617e+07	2.1868e+07	2.77201e+06
902	1	EU	1	Agriculture and Food	1993	1998	2.76377e+07	2.07639e+07	2.63033e+06
903	1	EU	1	Agriculture and Food	1993	1999	2.63368e+07	1.9757e+07	2.50134e+06
904	1	EU	1	Agriculture and Food	1993	2000	2.51487e+07	1.88399e+07	2.38402e+06
905	1	EU	1	Agriculture and Food	1993	2001	2.40601e+07	1.80021e+07	2.27707e+06
906	1	EU	1	Agriculture and Food	1993	2002	2.30575e+07	1.72328e+07	2.1791e+06
907	1	EU	1	Agriculture and Food	1993	2003	2.21283e+07	1.65221e+07	2.08886e+06
908	1	EU	1	Agriculture and Food	1993	2004	2.12616e+07	1.58613e+07	2.00517e+06
909	1	EU	1	Agriculture and Food	1993	2005	2.04481e+07	1.52429e+07	1.92705e+06
910	1	EU	1	Agriculture and Food	1993	2006	1.96801e+07	1.46607e+07	1.85366e+06
911	1	EU	1	Agriculture and Food	1993	2007	1.89513e+07	1.41097e+07	1.7843e+06
912	1	EU	1	Agriculture and Food	1993	2008	1.82565e+07	1.35858e+07	1.71841e+06
913	1	EU	1	Agriculture and Food	1993	2009	1.75917e+07	1.30857e+07	1.65554e+06
914	1	EU	1	Agriculture and Food	1993	2010	1.69537e+07	1.26067e+07	1.59534e+06
915	1	EU	1	Agriculture and Food	1993	2011	1.634e+07	1.2147e+07	1.53753e+06
916	1	EU	1	Agriculture and Food	1993	2012	1.57487e+07	1.17047e+07	1.48189e+06
917	1	EU	1	Agriculture and Food	1993	2013	1.51783e+07	1.12788e+07	1.42825e+06
918	1	EU	1	Agriculture and Food	1993	2014	1.46275e+07	1.08681e+07	1.3765e+06
919	1	EU	1	Agriculture and Food	1993	2015	1.40954e+07	1.0472e+07	1.32653e+06
920	1	EU	1	Agriculture and Food	1993	2016	1.35814e+07	1.00897e+07	1.27827e+06
921	1	EU	1	Agriculture and Food	1993	2017	1.30849e+07	9.72082e+06	1.23164e+06
922	1	EU	1	Agriculture and Food	1993	2018	1.26053e+07	9.36492e+06	1.18662e+06
923	1	EU	1	Agriculture and Food	1993	2019	1.21423e+07	9.02162e+06	1.14315e+06
924	1	EU	1	Agriculture and Food	1994	1994	3.53622e+07	2.65018e+07	3.4565e+06
925	1	EU	1	Agriculture and Food	1994	1995	3.4215e+07	2.56313e+07	3.33978e+06
926	1	EU	1	Agriculture and Food	1994	1996	3.25363e+07	2.43469e+07	3.16827e+06
927	1	EU	1	Agriculture and Food	1994	1997	3.08722e+07	2.30689e+07	2.99871e+06
928	1	EU	1	Agriculture and Food	1994	1998	2.93105e+07	2.1868e+07	2.84031e+06
929	1	EU	1	Agriculture and Food	1994	1999	2.78736e+07	2.07639e+07	2.69512e+06
930	1	EU	1	Agriculture and Food	1994	2000	2.6561e+07	1.9757e+07	2.56294e+06
931	1	EU	1	Agriculture and Food	1994	2001	2.53623e+07	1.88399e+07	2.44272e+06
932	1	EU	1	Agriculture and Food	1994	2002	2.4264e+07	1.80021e+07	2.33311e+06
933	1	EU	1	Agriculture and Food	1994	2003	2.32525e+07	1.72328e+07	2.23272e+06
934	1	EU	1	Agriculture and Food	1994	2004	2.23152e+07	1.65221e+07	2.14024e+06
935	1	EU	1	Agriculture and Food	1994	2005	2.1441e+07	1.58613e+07	2.05448e+06
936	1	EU	1	Agriculture and Food	1994	2006	2.06206e+07	1.52429e+07	1.97443e+06
937	1	EU	1	Agriculture and Food	1994	2007	1.9846e+07	1.46607e+07	1.89923e+06
938	1	EU	1	Agriculture and Food	1994	2008	1.9111e+07	1.41097e+07	1.82816e+06
939	1	EU	1	Agriculture and Food	1994	2009	1.84103e+07	1.35858e+07	1.76065e+06
940	1	EU	1	Agriculture and Food	1994	2010	1.77399e+07	1.30857e+07	1.69625e+06
941	1	EU	1	Agriculture and Food	1994	2011	1.70966e+07	1.26067e+07	1.63459e+06
942	1	EU	1	Agriculture and Food	1994	2012	1.64777e+07	1.2147e+07	1.57537e+06
943	1	EU	1	Agriculture and Food	1994	2013	1.58814e+07	1.17047e+07	1.51839e+06
944	1	EU	1	Agriculture and Food	1994	2014	1.53061e+07	1.12788e+07	1.46347e+06
945	1	EU	1	Agriculture and Food	1994	2015	1.47506e+07	1.08681e+07	1.41049e+06
946	1	EU	1	Agriculture and Food	1994	2016	1.4214e+07	1.0472e+07	1.35933e+06
947	1	EU	1	Agriculture and Food	1994	2017	1.36956e+07	1.00897e+07	1.30992e+06
948	1	EU	1	Agriculture and Food	1994	2018	1.31948e+07	9.72082e+06	1.2622e+06
949	1	EU	1	Agriculture and Food	1994	2019	1.27111e+07	9.36492e+06	1.21611e+06
950	1	EU	1	Agriculture and Food	1995	1995	3.39897e+07	2.79368e+07	3.9166e+06
951	1	EU	1	Agriculture and Food	1995	1996	3.28698e+07	2.70095e+07	3.78158e+06
952	1	EU	1	Agriculture and Food	1995	1997	3.12205e+07	2.56349e+07	3.58224e+06
953	1	EU	1	Agriculture and Food	1995	1998	2.95832e+07	2.42683e+07	3.38544e+06
954	1	EU	1	Agriculture and Food	1995	1999	2.80472e+07	2.29862e+07	3.20203e+06
955	1	EU	1	Agriculture and Food	1995	2000	2.66359e+07	2.18091e+07	3.03428e+06
956	1	EU	1	Agriculture and Food	1995	2001	2.53492e+07	2.07371e+07	2.88189e+06
957	1	EU	1	Agriculture and Food	1995	2002	2.41769e+07	1.97618e+07	2.7436e+06
958	1	EU	1	Agriculture and Food	1995	2003	2.31057e+07	1.88719e+07	2.61782e+06
959	1	EU	1	Agriculture and Food	1995	2004	2.21221e+07	1.80558e+07	2.5029e+06
960	1	EU	1	Agriculture and Food	1995	2005	2.12132e+07	1.7303e+07	2.39731e+06
961	1	EU	1	Agriculture and Food	1995	2006	2.03681e+07	1.66039e+07	2.29966e+06
962	1	EU	1	Agriculture and Food	1995	2007	1.95771e+07	1.59507e+07	2.20876e+06
963	1	EU	1	Agriculture and Food	1995	2008	1.88324e+07	1.53367e+07	2.12361e+06
964	1	EU	1	Agriculture and Food	1995	2009	1.81274e+07	1.47565e+07	2.04335e+06
965	1	EU	1	Agriculture and Food	1995	2010	1.74569e+07	1.42056e+07	1.96732e+06
966	1	EU	1	Agriculture and Food	1995	2011	1.68166e+07	1.36805e+07	1.89495e+06
967	1	EU	1	Agriculture and Food	1995	2012	1.62032e+07	1.31783e+07	1.82582e+06
968	1	EU	1	Agriculture and Food	1995	2013	1.56142e+07	1.26969e+07	1.75958e+06
969	1	EU	1	Agriculture and Food	1995	2014	1.50474e+07	1.22344e+07	1.69596e+06
970	1	EU	1	Agriculture and Food	1995	2015	1.45013e+07	1.17894e+07	1.63475e+06
971	1	EU	1	Agriculture and Food	1995	2016	1.39746e+07	1.13609e+07	1.57579e+06
972	1	EU	1	Agriculture and Food	1995	2017	1.34664e+07	1.0948e+07	1.51895e+06
973	1	EU	1	Agriculture and Food	1995	2018	1.29757e+07	1.05498e+07	1.46413e+06
974	1	EU	1	Agriculture and Food	1995	2019	1.25021e+07	1.01659e+07	1.41124e+06
975	1	EU	1	Agriculture and Food	1996	1996	4.4656e+07	3.34219e+07	4.08315e+06
976	1	EU	1	Agriculture and Food	1996	1997	4.31958e+07	3.23062e+07	3.9445e+06
977	1	EU	1	Agriculture and Food	1996	1998	4.11064e+07	3.07044e+07	3.74593e+06
978	1	EU	1	Agriculture and Food	1996	1999	3.90629e+07	2.91356e+07	3.55234e+06
979	1	EU	1	Agriculture and Food	1996	2000	3.71575e+07	2.76731e+07	3.37266e+06
980	1	EU	1	Agriculture and Food	1996	2001	3.54077e+07	2.63321e+07	3.20823e+06
981	1	EU	1	Agriculture and Food	1996	2002	3.38073e+07	2.51086e+07	3.05832e+06
982	1	EU	1	Agriculture and Food	1996	2003	3.23413e+07	2.3991e+07	2.92151e+06
983	1	EU	1	Agriculture and Food	1996	2004	3.09923e+07	2.2966e+07	2.79618e+06
984	1	EU	1	Agriculture and Food	1996	2005	2.97441e+07	2.20206e+07	2.6808e+06
985	1	EU	1	Agriculture and Food	1996	2006	2.85818e+07	2.11433e+07	2.57392e+06
986	1	EU	1	Agriculture and Food	1996	2007	2.74931e+07	2.03241e+07	2.47432e+06
987	1	EU	1	Agriculture and Food	1996	2008	2.64673e+07	1.95546e+07	2.38091e+06
988	1	EU	1	Agriculture and Food	1996	2009	2.54958e+07	1.88281e+07	2.29281e+06
989	1	EU	1	Agriculture and Food	1996	2010	2.45716e+07	1.81387e+07	2.20929e+06
990	1	EU	1	Agriculture and Food	1996	2011	2.36889e+07	1.74821e+07	2.12975e+06
991	1	EU	1	Agriculture and Food	1996	2012	2.28433e+07	1.68544e+07	2.05371e+06
992	1	EU	1	Agriculture and Food	1996	2013	2.20311e+07	1.62529e+07	1.9808e+06
993	1	EU	1	Agriculture and Food	1996	2014	2.12495e+07	1.56751e+07	1.91072e+06
994	1	EU	1	Agriculture and Food	1996	2015	2.04962e+07	1.51192e+07	1.84324e+06
995	1	EU	1	Agriculture and Food	1996	2016	1.97695e+07	1.45838e+07	1.77816e+06
996	1	EU	1	Agriculture and Food	1996	2017	1.90679e+07	1.40677e+07	1.71536e+06
997	1	EU	1	Agriculture and Food	1996	2018	1.83904e+07	1.35699e+07	1.65472e+06
998	1	EU	1	Agriculture and Food	1996	2019	1.77359e+07	1.30896e+07	1.59614e+06
999	1	EU	1	Agriculture and Food	1997	1997	4.12348e+07	2.84784e+07	4.04769e+06
1000	1	EU	1	Agriculture and Food	1997	1998	3.99022e+07	2.75376e+07	3.91157e+06
1001	1	EU	1	Agriculture and Food	1997	1999	3.79786e+07	2.61678e+07	3.71372e+06
1002	1	EU	1	Agriculture and Food	1997	2000	3.60966e+07	2.48238e+07	3.51981e+06
1003	1	EU	1	Agriculture and Food	1997	2001	3.43431e+07	2.35718e+07	3.33947e+06
1004	1	EU	1	Agriculture and Food	1997	2002	3.2732e+07	2.24234e+07	3.17432e+06
1005	1	EU	1	Agriculture and Food	1997	2003	3.12564e+07	2.13746e+07	3.02373e+06
1006	1	EU	1	Agriculture and Food	1997	2004	2.99025e+07	2.04157e+07	2.88635e+06
1007	1	EU	1	Agriculture and Food	1997	2005	2.86551e+07	1.95357e+07	2.76061e+06
1008	1	EU	1	Agriculture and Food	1997	2006	2.74995e+07	1.87239e+07	2.64496e+06
1009	1	EU	1	Agriculture and Food	1997	2007	2.64226e+07	1.79707e+07	2.53796e+06
1010	1	EU	1	Agriculture and Food	1997	2008	2.54131e+07	1.72676e+07	2.43835e+06
1011	1	EU	1	Agriculture and Food	1997	2009	2.44614e+07	1.66074e+07	2.34505e+06
1012	1	EU	1	Agriculture and Food	1997	2010	2.35597e+07	1.59843e+07	2.25713e+06
1013	1	EU	1	Agriculture and Food	1997	2011	2.27015e+07	1.53932e+07	2.17386e+06
1014	1	EU	1	Agriculture and Food	1997	2012	2.18815e+07	1.48302e+07	2.09461e+06
1015	1	EU	1	Agriculture and Food	1997	2013	2.10957e+07	1.42922e+07	2.0189e+06
1016	1	EU	1	Agriculture and Food	1997	2014	2.03405e+07	1.37765e+07	1.94634e+06
1017	1	EU	1	Agriculture and Food	1997	2015	1.96136e+07	1.32811e+07	1.87662e+06
1018	1	EU	1	Agriculture and Food	1997	2016	1.89127e+07	1.28045e+07	1.8095e+06
1019	1	EU	1	Agriculture and Food	1997	2017	1.82363e+07	1.23453e+07	1.74481e+06
1020	1	EU	1	Agriculture and Food	1997	2018	1.7583e+07	1.19025e+07	1.68238e+06
1021	1	EU	1	Agriculture and Food	1997	2019	1.6952e+07	1.14754e+07	1.62211e+06
1022	1	EU	1	Agriculture and Food	1998	1998	4.45802e+07	2.78681e+07	4.0313e+06
1023	1	EU	1	Agriculture and Food	1998	1999	4.31141e+07	2.69455e+07	3.89174e+06
1024	1	EU	1	Agriculture and Food	1998	2000	4.09921e+07	2.56066e+07	3.68827e+06
1025	1	EU	1	Agriculture and Food	1998	2001	3.88998e+07	2.42846e+07	3.48754e+06
1026	1	EU	1	Agriculture and Food	1998	2002	3.6942e+07	2.30471e+07	3.30029e+06
1027	1	EU	1	Agriculture and Food	1998	2003	3.51422e+07	2.19098e+07	3.12888e+06
1028	1	EU	1	Agriculture and Food	1998	2004	3.34973e+07	2.08714e+07	2.97307e+06
1029	1	EU	1	Agriculture and Food	1998	2005	3.19941e+07	1.99235e+07	2.83163e+06
1030	1	EU	1	Agriculture and Food	1998	2006	3.0616e+07	1.90556e+07	2.70295e+06
1031	1	EU	1	Agriculture and Food	1998	2007	2.93463e+07	1.8257e+07	2.58538e+06
1032	1	EU	1	Agriculture and Food	1998	2008	2.81692e+07	1.75177e+07	2.47733e+06
1033	1	EU	1	Agriculture and Food	1998	2009	2.70713e+07	1.68291e+07	2.37738e+06
1034	1	EU	1	Agriculture and Food	1998	2010	2.60407e+07	1.61836e+07	2.2843e+06
1035	1	EU	1	Agriculture and Food	1998	2011	2.50678e+07	1.55749e+07	2.19704e+06
1036	1	EU	1	Agriculture and Food	1998	2012	2.41444e+07	1.49978e+07	2.11474e+06
1037	1	EU	1	Agriculture and Food	1998	2013	2.3264e+07	1.44483e+07	2.03669e+06
1038	1	EU	1	Agriculture and Food	1998	2014	2.24216e+07	1.3923e+07	1.96233e+06
1039	1	EU	1	Agriculture and Food	1998	2015	2.16131e+07	1.34193e+07	1.89122e+06
1040	1	EU	1	Agriculture and Food	1998	2016	2.08352e+07	1.2935e+07	1.823e+06
1041	1	EU	1	Agriculture and Food	1998	2017	2.00855e+07	1.24686e+07	1.75741e+06
1042	1	EU	1	Agriculture and Food	1998	2018	1.9362e+07	1.20189e+07	1.69424e+06
1043	1	EU	1	Agriculture and Food	1998	2019	1.86634e+07	1.15849e+07	1.63332e+06
1044	1	EU	1	Agriculture and Food	1999	1999	4.59578e+07	2.80359e+07	4.03717e+06
1045	1	EU	1	Agriculture and Food	1999	2000	4.45001e+07	2.71297e+07	3.90462e+06
1046	1	EU	1	Agriculture and Food	1999	2001	4.23925e+07	2.58137e+07	3.71214e+06
1047	1	EU	1	Agriculture and Food	1999	2002	4.03177e+07	2.45141e+07	3.52262e+06
1048	1	EU	1	Agriculture and Food	1999	2003	3.83754e+07	2.32961e+07	3.34564e+06
1049	1	EU	1	Agriculture and Food	1999	2004	3.65857e+07	2.21749e+07	3.18306e+06
1050	1	EU	1	Agriculture and Food	1999	2005	3.4944e+07	2.11486e+07	3.03448e+06
1051	1	EU	1	Agriculture and Food	1999	2006	3.34365e+07	2.02092e+07	2.8987e+06
1052	1	EU	1	Agriculture and Food	1999	2007	3.20469e+07	1.93463e+07	2.77421e+06
1053	1	EU	1	Agriculture and Food	1999	2008	3.07591e+07	1.85496e+07	2.65952e+06
1054	1	EU	1	Agriculture and Food	1999	2009	2.95585e+07	1.78096e+07	2.55322e+06
1055	1	EU	1	Agriculture and Food	1999	2010	2.84324e+07	1.7118e+07	2.45409e+06
1056	1	EU	1	Agriculture and Food	1999	2011	2.737e+07	1.64677e+07	2.36103e+06
1057	1	EU	1	Agriculture and Food	1999	2012	2.63624e+07	1.58529e+07	2.27316e+06
1058	1	EU	1	Agriculture and Food	1999	2013	2.54023e+07	1.52686e+07	2.18974e+06
1059	1	EU	1	Agriculture and Food	1999	2014	2.44837e+07	1.4711e+07	2.11017e+06
1060	1	EU	1	Agriculture and Food	1999	2015	2.36021e+07	1.41771e+07	2.03398e+06
1061	1	EU	1	Agriculture and Food	1999	2016	2.27538e+07	1.36642e+07	1.96079e+06
1062	1	EU	1	Agriculture and Food	1999	2017	2.19359e+07	1.31706e+07	1.89032e+06
1063	1	EU	1	Agriculture and Food	1999	2018	2.11462e+07	1.26947e+07	1.82234e+06
1064	1	EU	1	Agriculture and Food	1999	2019	2.0383e+07	1.22354e+07	1.75667e+06
1065	1	EU	1	Agriculture and Food	2000	2000	4.85243e+07	2.92456e+07	4.33852e+06
1066	1	EU	1	Agriculture and Food	2000	2001	4.70227e+07	2.83315e+07	4.20011e+06
1067	1	EU	1	Agriculture and Food	2000	2002	4.487e+07	2.70158e+07	4.00104e+06
1068	1	EU	1	Agriculture and Food	2000	2003	4.27658e+07	2.57263e+07	3.8069e+06
1069	1	EU	1	Agriculture and Food	2000	2004	4.0801e+07	2.45211e+07	3.62634e+06
1070	1	EU	1	Agriculture and Food	2000	2005	3.89898e+07	2.34106e+07	3.46043e+06
1071	1	EU	1	Agriculture and Food	2000	2006	3.73237e+07	2.23905e+07	3.30829e+06
1072	1	EU	1	Agriculture and Food	2000	2007	3.57869e+07	2.14516e+07	3.16844e+06
1073	1	EU	1	Agriculture and Food	2000	2008	3.43624e+07	2.05833e+07	3.03931e+06
1074	1	EU	1	Agriculture and Food	2000	2009	3.30342e+07	1.97755e+07	2.91941e+06
1075	1	EU	1	Agriculture and Food	2000	2010	3.17881e+07	1.90196e+07	2.80741e+06
1076	1	EU	1	Agriculture and Food	2000	2011	3.06125e+07	1.83079e+07	2.70217e+06
1077	1	EU	1	Agriculture and Food	2000	2012	2.94975e+07	1.76342e+07	2.60272e+06
1078	1	EU	1	Agriculture and Food	2000	2013	2.84349e+07	1.69934e+07	2.50826e+06
1079	1	EU	1	Agriculture and Food	2000	2014	2.74184e+07	1.63814e+07	2.41816e+06
1080	1	EU	1	Agriculture and Food	2000	2015	2.64427e+07	1.57948e+07	2.33187e+06
1081	1	EU	1	Agriculture and Food	2000	2016	2.55037e+07	1.5231e+07	2.24898e+06
1082	1	EU	1	Agriculture and Food	2000	2017	2.45982e+07	1.4688e+07	2.16918e+06
1083	1	EU	1	Agriculture and Food	2000	2018	2.37237e+07	1.41641e+07	2.09219e+06
1084	1	EU	1	Agriculture and Food	2000	2019	2.28783e+07	1.3658e+07	2.01782e+06
1085	1	EU	1	Agriculture and Food	2001	2001	4.95068e+07	2.9424e+07	4.44065e+06
1086	1	EU	1	Agriculture and Food	2001	2002	4.79456e+07	2.84879e+07	4.29572e+06
1087	1	EU	1	Agriculture and Food	2001	2003	4.56806e+07	2.71258e+07	4.08467e+06
1088	1	EU	1	Agriculture and Food	2001	2004	4.34544e+07	2.5785e+07	3.87772e+06
1089	1	EU	1	Agriculture and Food	2001	2005	4.13733e+07	2.45311e+07	3.68503e+06
1090	1	EU	1	Agriculture and Food	2001	2006	3.94572e+07	2.33772e+07	3.50822e+06
1091	1	EU	1	Agriculture and Food	2001	2007	3.76998e+07	2.23201e+07	3.34662e+06
1092	1	EU	1	Agriculture and Food	2001	2008	3.60856e+07	2.13506e+07	3.19874e+06
1093	1	EU	1	Agriculture and Food	2001	2009	3.45965e+07	2.04578e+07	3.06291e+06
1094	1	EU	1	Agriculture and Food	2001	2010	3.32152e+07	1.96311e+07	2.93751e+06
1095	1	EU	1	Agriculture and Food	2001	2011	3.19262e+07	1.8861e+07	2.82105e+06
1096	1	EU	1	Agriculture and Food	2001	2012	3.07159e+07	1.81392e+07	2.71223e+06
1097	1	EU	1	Agriculture and Food	2001	2013	2.95731e+07	1.74587e+07	2.60991e+06
1098	1	EU	1	Agriculture and Food	2001	2014	2.84884e+07	1.68138e+07	2.51318e+06
1099	1	EU	1	Agriculture and Food	2001	2015	2.74541e+07	1.61998e+07	2.42127e+06
1100	1	EU	1	Agriculture and Food	2001	2016	2.64643e+07	1.56128e+07	2.33355e+06
1101	1	EU	1	Agriculture and Food	2001	2017	2.5514e+07	1.50499e+07	2.24955e+06
1102	1	EU	1	Agriculture and Food	2001	2018	2.45994e+07	1.45086e+07	2.16885e+06
1103	1	EU	1	Agriculture and Food	2001	2019	2.37175e+07	1.39872e+07	2.09117e+06
1104	1	EU	1	Agriculture and Food	2002	2002	4.41887e+07	2.58933e+07	3.86713e+06
1105	1	EU	1	Agriculture and Food	2002	2003	4.28571e+07	2.50952e+07	3.74583e+06
1106	1	EU	1	Agriculture and Food	2002	2004	4.09226e+07	2.39257e+07	3.56891e+06
1107	1	EU	1	Agriculture and Food	2002	2005	3.90202e+07	2.27734e+07	3.39521e+06
1108	1	EU	1	Agriculture and Food	2002	2006	3.7238e+07	2.16947e+07	3.23311e+06
1109	1	EU	1	Agriculture and Food	2002	2007	3.55912e+07	2.06999e+07	3.08392e+06
1110	1	EU	1	Agriculture and Food	2002	2008	3.40735e+07	1.97859e+07	2.94702e+06
1111	1	EU	1	Agriculture and Food	2002	2009	3.26716e+07	1.89446e+07	2.82118e+06
1112	1	EU	1	Agriculture and Food	2002	2010	3.13706e+07	1.81669e+07	2.70504e+06
1113	1	EU	1	Agriculture and Food	2002	2011	3.01562e+07	1.7444e+07	2.59727e+06
1114	1	EU	1	Agriculture and Food	2002	2012	2.9016e+07	1.6768e+07	2.49667e+06
1115	1	EU	1	Agriculture and Food	2002	2013	2.79393e+07	1.61321e+07	2.40221e+06
1116	1	EU	1	Agriculture and Food	2002	2014	2.69172e+07	1.55308e+07	2.31299e+06
1117	1	EU	1	Agriculture and Food	2002	2015	2.59423e+07	1.49593e+07	2.22827e+06
1118	1	EU	1	Agriculture and Food	2002	2016	2.50089e+07	1.44138e+07	2.14747e+06
1119	1	EU	1	Agriculture and Food	2002	2017	2.41122e+07	1.38913e+07	2.07009e+06
1120	1	EU	1	Agriculture and Food	2002	2018	2.32485e+07	1.33892e+07	1.99576e+06
1121	1	EU	1	Agriculture and Food	2002	2019	2.24149e+07	1.29058e+07	1.92417e+06
1122	1	EU	1	Agriculture and Food	2003	2003	4.76086e+07	2.74489e+07	4.16275e+06
1123	1	EU	1	Agriculture and Food	2003	2004	4.61188e+07	2.65832e+07	4.02838e+06
1124	1	EU	1	Agriculture and Food	2003	2005	4.39511e+07	2.53218e+07	3.83283e+06
1125	1	EU	1	Agriculture and Food	2003	2006	4.18138e+07	2.40769e+07	3.64086e+06
1126	1	EU	1	Agriculture and Food	2003	2007	3.98112e+07	2.29101e+07	3.46186e+06
1127	1	EU	1	Agriculture and Food	2003	2008	3.79657e+07	2.18353e+07	3.29744e+06
1128	1	EU	1	Agriculture and Food	2003	2009	3.62727e+07	2.08503e+07	3.14701e+06
1129	1	EU	1	Agriculture and Food	2003	2010	3.47178e+07	1.99467e+07	3.00922e+06
1130	1	EU	1	Agriculture and Food	2003	2011	3.32835e+07	1.91144e+07	2.88252e+06
1131	1	EU	1	Agriculture and Food	2003	2012	3.19528e+07	1.83435e+07	2.7654e+06
1132	1	EU	1	Agriculture and Food	2003	2013	3.07108e+07	1.7625e+07	2.65647e+06
1133	1	EU	1	Agriculture and Food	2003	2014	2.95445e+07	1.69512e+07	2.55455e+06
1134	1	EU	1	Agriculture and Food	2003	2015	2.84429e+07	1.63156e+07	2.45861e+06
1135	1	EU	1	Agriculture and Food	2003	2016	2.73971e+07	1.5713e+07	2.3678e+06
1136	1	EU	1	Agriculture and Food	2003	2017	2.63999e+07	1.5139e+07	2.28142e+06
1137	1	EU	1	Agriculture and Food	2003	2018	2.54455e+07	1.459e+07	2.1989e+06
1138	1	EU	1	Agriculture and Food	2003	2019	2.45293e+07	1.40634e+07	2.11982e+06
1139	1	EU	1	Agriculture and Food	2004	2004	4.92644e+07	2.93636e+07	4.61752e+06
1140	1	EU	1	Agriculture and Food	2004	2005	4.77151e+07	2.84335e+07	4.46788e+06
1141	1	EU	1	Agriculture and Food	2004	2006	4.54809e+07	2.70921e+07	4.25209e+06
1142	1	EU	1	Agriculture and Food	2004	2007	4.329e+07	2.57755e+07	4.04101e+06
1143	1	EU	1	Agriculture and Food	2004	2008	4.12431e+07	2.45451e+07	3.8445e+06
1144	1	EU	1	Agriculture and Food	2004	2009	3.93583e+07	2.34125e+07	3.66404e+06
1145	1	EU	1	Agriculture and Food	2004	2010	3.76285e+07	2.23738e+07	3.49888e+06
1146	1	EU	1	Agriculture and Food	2004	2011	3.60381e+07	2.14199e+07	3.34748e+06
1147	1	EU	1	Agriculture and Food	2004	2012	3.45691e+07	2.054e+07	3.20814e+06
1148	1	EU	1	Agriculture and Food	2004	2013	3.32048e+07	1.97239e+07	3.07922e+06
1149	1	EU	1	Agriculture and Food	2004	2014	3.19298e+07	1.89621e+07	2.95922e+06
1150	1	EU	1	Agriculture and Food	2004	2015	3.07311e+07	1.82468e+07	2.84683e+06
1151	1	EU	1	Agriculture and Food	2004	2016	2.95978e+07	1.75712e+07	2.74094e+06
1152	1	EU	1	Agriculture and Food	2004	2017	2.85208e+07	1.69298e+07	2.64062e+06
1153	1	EU	1	Agriculture and Food	2004	2018	2.74929e+07	1.63182e+07	2.54511e+06
1154	1	EU	1	Agriculture and Food	2004	2019	2.65081e+07	1.57326e+07	2.45381e+06
1155	1	EU	1	Agriculture and Food	2005	2005	5.05156e+07	3.00513e+07	4.43935e+06
1156	1	EU	1	Agriculture and Food	2005	2006	4.88928e+07	2.90788e+07	4.29267e+06
1157	1	EU	1	Agriculture and Food	2005	2007	4.65487e+07	2.76666e+07	4.08091e+06
1158	1	EU	1	Agriculture and Food	2005	2008	4.42509e+07	2.62801e+07	3.8738e+06
1159	1	EU	1	Agriculture and Food	2005	2009	4.2107e+07	2.49862e+07	3.68116e+06
1160	1	EU	1	Agriculture and Food	2005	2010	4.01363e+07	2.37976e+07	3.50454e+06
1161	1	EU	1	Agriculture and Food	2005	2011	3.83314e+07	2.27103e+07	3.34319e+06
1162	1	EU	1	Agriculture and Food	2005	2012	3.66758e+07	2.17144e+07	3.19561e+06
1163	1	EU	1	Agriculture and Food	2005	2013	3.51507e+07	2.07985e+07	3.06012e+06
1164	1	EU	1	Agriculture and Food	2005	2014	3.37378e+07	1.99516e+07	2.93507e+06
1165	1	EU	1	Agriculture and Food	2005	2015	3.2421e+07	1.91637e+07	2.81898e+06
1166	1	EU	1	Agriculture and Food	2005	2016	3.11863e+07	1.84262e+07	2.71052e+06
1167	1	EU	1	Agriculture and Food	2005	2017	3.00221e+07	1.77319e+07	2.60859e+06
1168	1	EU	1	Agriculture and Food	2005	2018	2.89185e+07	1.70748e+07	2.51225e+06
1169	1	EU	1	Agriculture and Food	2005	2019	2.78676e+07	1.645e+07	2.42074e+06
1170	1	EU	1	Agriculture and Food	2006	2006	5.42912e+07	3.23344e+07	5.13704e+06
1171	1	EU	1	Agriculture and Food	2006	2007	5.25844e+07	3.13068e+07	4.97205e+06
1172	1	EU	1	Agriculture and Food	2006	2008	5.01358e+07	2.98258e+07	4.73482e+06
1173	1	EU	1	Agriculture and Food	2006	2009	4.77425e+07	2.83754e+07	4.5035e+06
1174	1	EU	1	Agriculture and Food	2006	2010	4.55099e+07	2.70218e+07	4.28841e+06
1175	1	EU	1	Agriculture and Food	2006	2011	4.34548e+07	2.57769e+07	4.0909e+06
1176	1	EU	1	Agriculture and Food	2006	2012	4.15682e+07	2.46359e+07	3.90994e+06
1177	1	EU	1	Agriculture and Food	2006	2013	3.98318e+07	2.35878e+07	3.74375e+06
1178	1	EU	1	Agriculture and Food	2006	2014	3.8226e+07	2.26208e+07	3.59046e+06
1179	1	EU	1	Agriculture and Food	2006	2015	3.67322e+07	2.17233e+07	3.44826e+06
1180	1	EU	1	Agriculture and Food	2006	2016	3.5334e+07	2.08852e+07	3.31555e+06
1181	1	EU	1	Agriculture and Food	2006	2017	3.40176e+07	2.00978e+07	3.19095e+06
1182	1	EU	1	Agriculture and Food	2006	2018	3.27714e+07	1.93539e+07	3.0733e+06
1183	1	EU	1	Agriculture and Food	2006	2019	3.1586e+07	1.86477e+07	2.96164e+06
1184	1	EU	1	Agriculture and Food	2007	2007	5.72731e+07	3.54057e+07	5.59084e+06
1185	1	EU	1	Agriculture and Food	2007	2008	5.54582e+07	3.42759e+07	5.4106e+06
1186	1	EU	1	Agriculture and Food	2007	2009	5.28533e+07	3.26492e+07	5.15246e+06
1187	1	EU	1	Agriculture and Food	2007	2010	5.03176e+07	3.10641e+07	4.90196e+06
1188	1	EU	1	Agriculture and Food	2007	2011	4.796e+07	2.95903e+07	4.66974e+06
1189	1	EU	1	Agriculture and Food	2007	2012	4.57936e+07	2.82369e+07	4.45675e+06
1190	1	EU	1	Agriculture and Food	2007	2013	4.38057e+07	2.69962e+07	4.26157e+06
1191	1	EU	1	Agriculture and Food	2007	2014	4.19762e+07	2.58558e+07	4.08215e+06
1192	1	EU	1	Agriculture and Food	2007	2015	4.02836e+07	2.48023e+07	3.91642e+06
1193	1	EU	1	Agriculture and Food	2007	2016	3.87086e+07	2.38233e+07	3.76246e+06
1194	1	EU	1	Agriculture and Food	2007	2017	3.72341e+07	2.29082e+07	3.61858e+06
1195	1	EU	1	Agriculture and Food	2007	2018	3.58458e+07	2.20477e+07	3.48333e+06
1196	1	EU	1	Agriculture and Food	2007	2019	3.45317e+07	2.12343e+07	3.35551e+06
1197	1	EU	1	Agriculture and Food	2008	2008	6.14035e+07	3.61787e+07	5.63892e+06
1198	1	EU	1	Agriculture and Food	2008	2009	5.94328e+07	3.50142e+07	5.45648e+06
1199	1	EU	1	Agriculture and Food	2008	2010	5.66091e+07	3.33405e+07	5.19488e+06
1200	1	EU	1	Agriculture and Food	2008	2011	5.3872e+07	3.17166e+07	4.94126e+06
1201	1	EU	1	Agriculture and Food	2008	2012	5.13362e+07	3.0212e+07	4.70641e+06
1202	1	EU	1	Agriculture and Food	2008	2013	4.90101e+07	2.88322e+07	4.49111e+06
1203	1	EU	1	Agriculture and Food	2008	2014	4.68771e+07	2.75676e+07	4.29386e+06
1204	1	EU	1	Agriculture and Food	2008	2015	4.49144e+07	2.64049e+07	4.11258e+06
1205	1	EU	1	Agriculture and Food	2008	2016	4.30995e+07	2.53304e+07	3.94517e+06
1206	1	EU	1	Agriculture and Food	2008	2017	4.14113e+07	2.43319e+07	3.78971e+06
1207	1	EU	1	Agriculture and Food	2008	2018	3.9832e+07	2.33985e+07	3.64448e+06
1208	1	EU	1	Agriculture and Food	2008	2019	3.8346e+07	2.2521e+07	3.50803e+06
1209	1	EU	1	Agriculture and Food	2009	2009	4.95144e+07	2.84227e+07	3.85458e+06
1210	1	EU	1	Agriculture and Food	2009	2010	4.79346e+07	2.75105e+07	3.72987e+06
1211	1	EU	1	Agriculture and Food	2009	2011	4.56687e+07	2.6194e+07	3.55082e+06
1212	1	EU	1	Agriculture and Food	2009	2012	4.34685e+07	2.49127e+07	3.37706e+06
1213	1	EU	1	Agriculture and Food	2009	2013	4.14272e+07	2.37232e+07	3.21603e+06
1214	1	EU	1	Agriculture and Food	2009	2014	3.95538e+07	2.2632e+07	3.06841e+06
1215	1	EU	1	Agriculture and Food	2009	2015	3.7836e+07	2.16327e+07	2.93322e+06
1216	1	EU	1	Agriculture and Food	2009	2016	3.62555e+07	2.07147e+07	2.80904e+06
1217	1	EU	1	Agriculture and Food	2009	2017	3.47936e+07	1.98672e+07	2.6944e+06
1218	1	EU	1	Agriculture and Food	2009	2018	3.34334e+07	1.908e+07	2.58798e+06
1219	1	EU	1	Agriculture and Food	2009	2019	3.21602e+07	1.83446e+07	2.48859e+06
1220	1	EU	1	Agriculture and Food	2010	2010	5.0865e+07	2.9678e+07	4.68237e+06
1221	1	EU	1	Agriculture and Food	2010	2011	4.9267e+07	2.87453e+07	4.5345e+06
1222	1	EU	1	Agriculture and Food	2010	2012	4.69775e+07	2.74035e+07	4.32351e+06
1223	1	EU	1	Agriculture and Food	2010	2013	4.4752e+07	2.60957e+07	4.11895e+06
1224	1	EU	1	Agriculture and Food	2010	2014	4.26834e+07	2.48785e+07	3.92917e+06
1225	1	EU	1	Agriculture and Food	2010	2015	4.07818e+07	2.37595e+07	3.75484e+06
1226	1	EU	1	Agriculture and Food	2010	2016	3.90352e+07	2.27324e+07	3.59475e+06
1227	1	EU	1	Agriculture and Food	2010	2017	3.74252e+07	2.17867e+07	3.4472e+06
1228	1	EU	1	Agriculture and Food	2010	2018	3.59331e+07	2.09114e+07	3.31047e+06
1229	1	EU	1	Agriculture and Food	2010	2019	3.4542e+07	2.00963e+07	3.18302e+06
1230	1	EU	1	Agriculture and Food	2011	2011	5.59152e+07	3.14683e+07	4.98571e+06
1231	1	EU	1	Agriculture and Food	2011	2012	5.40807e+07	3.04348e+07	4.82025e+06
1232	1	EU	1	Agriculture and Food	2011	2013	5.14669e+07	2.89558e+07	4.58446e+06
1233	1	EU	1	Agriculture and Food	2011	2014	4.89384e+07	2.75207e+07	4.35646e+06
1234	1	EU	1	Agriculture and Food	2011	2015	4.6599e+07	2.61908e+07	4.14572e+06
1235	1	EU	1	Agriculture and Food	2011	2016	4.44572e+07	2.4973e+07	3.95295e+06
1236	1	EU	1	Agriculture and Food	2011	2017	4.24977e+07	2.38598e+07	3.77677e+06
1237	1	EU	1	Agriculture and Food	2011	2018	4.06989e+07	2.28392e+07	3.61525e+06
1238	1	EU	1	Agriculture and Food	2011	2019	3.9039e+07	2.18987e+07	3.46645e+06
1239	1	EU	1	Agriculture and Food	2012	2012	4.66861e+07	2.66309e+07	4.02169e+06
1240	1	EU	1	Agriculture and Food	2012	2013	4.5169e+07	2.57651e+07	3.88948e+06
1241	1	EU	1	Agriculture and Food	2012	2014	4.29999e+07	2.45237e+07	3.70073e+06
1242	1	EU	1	Agriculture and Food	2012	2015	4.08921e+07	2.3317e+07	3.51803e+06
1243	1	EU	1	Agriculture and Food	2012	2016	3.89351e+07	2.2197e+07	3.34899e+06
1244	1	EU	1	Agriculture and Food	2012	2017	3.71412e+07	2.11705e+07	3.19427e+06
1245	1	EU	1	Agriculture and Food	2012	2018	3.55e+07	2.02315e+07	3.05276e+06
1246	1	EU	1	Agriculture and Food	2012	2019	3.39941e+07	1.93701e+07	2.92294e+06
1247	1	EU	1	Agriculture and Food	2013	2013	4.58251e+07	2.59645e+07	4.11766e+06
1248	1	EU	1	Agriculture and Food	2013	2014	4.436e+07	2.51349e+07	3.98528e+06
1249	1	EU	1	Agriculture and Food	2013	2015	4.22692e+07	2.39483e+07	3.79701e+06
1250	1	EU	1	Agriculture and Food	2013	2016	4.02431e+07	2.27972e+07	3.61485e+06
1251	1	EU	1	Agriculture and Food	2013	2017	3.83646e+07	2.17295e+07	3.44615e+06
1252	1	EU	1	Agriculture and Food	2013	2018	3.66409e+07	2.07498e+07	3.29142e+06
1253	1	EU	1	Agriculture and Food	2013	2019	3.50603e+07	1.98515e+07	3.14954e+06
1254	1	EU	1	Agriculture and Food	2014	2014	4.51445e+07	2.56654e+07	4.10178e+06
1255	1	EU	1	Agriculture and Food	2014	2015	4.37128e+07	2.48531e+07	3.96988e+06
1256	1	EU	1	Agriculture and Food	2014	2016	4.16557e+07	2.36858e+07	3.781e+06
1257	1	EU	1	Agriculture and Food	2014	2017	3.96401e+07	2.25411e+07	3.59701e+06
1258	1	EU	1	Agriculture and Food	2014	2018	3.77573e+07	2.14709e+07	3.42594e+06
1259	1	EU	1	Agriculture and Food	2014	2019	3.60262e+07	2.04867e+07	3.26892e+06
1260	1	EU	1	Agriculture and Food	2015	2015	4.655e+07	2.62162e+07	4.40156e+06
1261	1	EU	1	Agriculture and Food	2015	2016	4.51041e+07	2.54035e+07	4.26417e+06
1262	1	EU	1	Agriculture and Food	2015	2017	4.30229e+07	2.42319e+07	4.06726e+06
1263	1	EU	1	Agriculture and Food	2015	2018	4.0983e+07	2.30814e+07	3.87505e+06
1264	1	EU	1	Agriculture and Food	2015	2019	3.90765e+07	2.20049e+07	3.69592e+06
1265	1	EU	1	Agriculture and Food	2016	2016	4.69899e+07	2.66373e+07	4.25731e+06
1266	1	EU	1	Agriculture and Food	2016	2017	4.55256e+07	2.58098e+07	4.12345e+06
1267	1	EU	1	Agriculture and Food	2016	2018	4.34102e+07	2.46118e+07	3.93043e+06
1268	1	EU	1	Agriculture and Food	2016	2019	4.13294e+07	2.34297e+07	3.74084e+06
1269	1	EU	1	Agriculture and Food	2017	2017	3.99656e+07	2.40951e+07	4.17125e+06
1270	1	EU	1	Agriculture and Food	2017	2018	3.87196e+07	2.33462e+07	4.03981e+06
1271	1	EU	1	Agriculture and Food	2017	2019	3.69325e+07	2.22683e+07	3.85227e+06
1272	1	EU	1	Agriculture and Food	2018	2018	4.43844e+07	2.51199e+07	4.18287e+06
1273	1	EU	1	Agriculture and Food	2018	2019	4.29888e+07	2.43304e+07	4.05061e+06
1274	1	EU	1	Agriculture and Food	2019	2019	4.89124e+07	2.53697e+07	4.49941e+06
1275	1	EU	2	Extraction & Mining	1970	1970	5.49339e+06	5.49427e+06	629838
1276	1	EU	2	Extraction & Mining	1970	1971	5.21253e+06	5.21636e+06	598020
1277	1	EU	2	Extraction & Mining	1970	1972	4.90169e+06	4.90507e+06	562186
1278	1	EU	2	Extraction & Mining	1970	1973	4.62165e+06	4.6224e+06	529899
1279	1	EU	2	Extraction & Mining	1970	1974	4.37288e+06	4.37013e+06	501302
1280	1	EU	2	Extraction & Mining	1970	1975	4.15264e+06	4.14641e+06	475988
1281	1	EU	2	Extraction & Mining	1970	1976	3.9573e+06	3.94801e+06	453485
1282	1	EU	2	Extraction & Mining	1970	1977	3.78315e+06	3.77131e+06	433360
1283	1	EU	2	Extraction & Mining	1970	1978	3.62686e+06	3.61293e+06	415246
1284	1	EU	2	Extraction & Mining	1970	1979	3.48565e+06	3.47003e+06	398840
1285	1	EU	2	Extraction & Mining	1970	1980	3.35724e+06	3.34023e+06	383895
1286	1	EU	2	Extraction & Mining	1970	1981	3.23979e+06	3.22164e+06	370210
1287	1	EU	2	Extraction & Mining	1970	1982	3.13181e+06	3.11271e+06	357618
1288	1	EU	2	Extraction & Mining	1970	1983	3.03206e+06	3.01218e+06	345985
1289	1	EU	2	Extraction & Mining	1970	1984	2.93954e+06	2.919e+06	335195
1290	1	EU	2	Extraction & Mining	1970	1985	2.85341e+06	2.83233e+06	325153
1291	1	EU	2	Extraction & Mining	1970	1986	2.77297e+06	2.75142e+06	315778
1292	1	EU	2	Extraction & Mining	1970	1987	2.69762e+06	2.67568e+06	307001
1293	1	EU	2	Extraction & Mining	1970	1988	2.62684e+06	2.60458e+06	298762
1294	1	EU	2	Extraction & Mining	1970	1989	2.5602e+06	2.53767e+06	291009
1295	1	EU	2	Extraction & Mining	1970	1990	2.4973e+06	2.47455e+06	283698
1296	1	EU	2	Extraction & Mining	1970	1991	2.43782e+06	2.41489e+06	276789
1297	1	EU	2	Extraction & Mining	1970	1992	2.38147e+06	2.35839e+06	270248
1298	1	EU	2	Extraction & Mining	1970	1993	2.32798e+06	2.30479e+06	264044
1299	1	EU	2	Extraction & Mining	1970	1994	2.27712e+06	2.25384e+06	258149
1300	1	EU	2	Extraction & Mining	1970	1995	2.2287e+06	2.20535e+06	252540
1301	1	EU	2	Extraction & Mining	1970	1996	2.18252e+06	2.15913e+06	247196
1302	1	EU	2	Extraction & Mining	1970	1997	2.13842e+06	2.11501e+06	242096
1303	1	EU	2	Extraction & Mining	1970	1998	2.09625e+06	2.07284e+06	237223
1304	1	EU	2	Extraction & Mining	1970	1999	2.05589e+06	2.03249e+06	232561
1305	1	EU	2	Extraction & Mining	1970	2000	2.0172e+06	1.99382e+06	228096
1306	1	EU	2	Extraction & Mining	1970	2001	1.98009e+06	1.95674e+06	223815
1307	1	EU	2	Extraction & Mining	1970	2002	1.94444e+06	1.92114e+06	219707
1308	1	EU	2	Extraction & Mining	1970	2003	1.91017e+06	1.88693e+06	215759
1309	1	EU	2	Extraction & Mining	1970	2004	1.87719e+06	1.85402e+06	211963
1310	1	EU	2	Extraction & Mining	1970	2005	1.84543e+06	1.82233e+06	208309
1311	1	EU	2	Extraction & Mining	1970	2006	1.81482e+06	1.7918e+06	204789
1312	1	EU	2	Extraction & Mining	1970	2007	1.78529e+06	1.76235e+06	201395
1313	1	EU	2	Extraction & Mining	1970	2008	1.75678e+06	1.73393e+06	198121
1314	1	EU	2	Extraction & Mining	1970	2009	1.72924e+06	1.70649e+06	194959
1315	1	EU	2	Extraction & Mining	1970	2010	1.70261e+06	1.67996e+06	191904
1316	1	EU	2	Extraction & Mining	1970	2011	1.67684e+06	1.6543e+06	188949
1317	1	EU	2	Extraction & Mining	1970	2012	1.6519e+06	1.62946e+06	186091
1318	1	EU	2	Extraction & Mining	1970	2013	1.62774e+06	1.60541e+06	183323
1319	1	EU	2	Extraction & Mining	1970	2014	1.60433e+06	1.58211e+06	180642
1320	1	EU	2	Extraction & Mining	1970	2015	1.58162e+06	1.55951e+06	178043
1321	1	EU	2	Extraction & Mining	1970	2016	1.55958e+06	1.53759e+06	175522
1322	1	EU	2	Extraction & Mining	1970	2017	1.53819e+06	1.51632e+06	173076
1323	1	EU	2	Extraction & Mining	1970	2018	1.5174e+06	1.49565e+06	170700
1324	1	EU	2	Extraction & Mining	1970	2019	1.49721e+06	1.47558e+06	168393
1325	1	EU	2	Extraction & Mining	1971	1971	5.59397e+06	5.49427e+06	623006
1326	1	EU	2	Extraction & Mining	1971	1972	5.30811e+06	5.21636e+06	591576
1327	1	EU	2	Extraction & Mining	1971	1973	4.99155e+06	4.90507e+06	556120
1328	1	EU	2	Extraction & Mining	1971	1974	4.70627e+06	4.6224e+06	524151
1329	1	EU	2	Extraction & Mining	1971	1975	4.45282e+06	4.37013e+06	495828
1330	1	EU	2	Extraction & Mining	1971	1976	4.22842e+06	4.14641e+06	470752
1331	1	EU	2	Extraction & Mining	1971	1977	4.02939e+06	3.94801e+06	448460
1332	1	EU	2	Extraction & Mining	1971	1978	3.85194e+06	3.77131e+06	428523
1333	1	EU	2	Extraction & Mining	1971	1979	3.6927e+06	3.61293e+06	410578
1334	1	EU	2	Extraction & Mining	1971	1980	3.54883e+06	3.47003e+06	394325
1335	1	EU	2	Extraction & Mining	1971	1981	3.418e+06	3.34023e+06	379521
1336	1	EU	2	Extraction & Mining	1971	1982	3.29833e+06	3.22164e+06	365964
1337	1	EU	2	Extraction & Mining	1971	1983	3.18831e+06	3.11271e+06	353492
1338	1	EU	2	Extraction & Mining	1971	1984	3.08669e+06	3.01218e+06	341970
1339	1	EU	2	Extraction & Mining	1971	1985	2.99243e+06	2.919e+06	331284
1340	1	EU	2	Extraction & Mining	1971	1986	2.90469e+06	2.83233e+06	321339
1341	1	EU	2	Extraction & Mining	1971	1987	2.82275e+06	2.75142e+06	312056
1342	1	EU	2	Extraction & Mining	1971	1988	2.74598e+06	2.67568e+06	303365
1343	1	EU	2	Extraction & Mining	1971	1989	2.67388e+06	2.60458e+06	295207
1344	1	EU	2	Extraction & Mining	1971	1990	2.606e+06	2.53767e+06	287532
1345	1	EU	2	Extraction & Mining	1971	1991	2.54193e+06	2.47455e+06	280294
1346	1	EU	2	Extraction & Mining	1971	1992	2.48135e+06	2.41489e+06	273455
1347	1	EU	2	Extraction & Mining	1971	1993	2.42395e+06	2.35839e+06	266980
1348	1	EU	2	Extraction & Mining	1971	1994	2.36947e+06	2.30479e+06	260840
1349	1	EU	2	Extraction & Mining	1971	1995	2.31767e+06	2.25384e+06	255006
1350	1	EU	2	Extraction & Mining	1971	1996	2.26835e+06	2.20535e+06	249455
1351	1	EU	2	Extraction & Mining	1971	1997	2.22131e+06	2.15913e+06	244166
1352	1	EU	2	Extraction & Mining	1971	1998	2.1764e+06	2.11501e+06	239120
1353	1	EU	2	Extraction & Mining	1971	1999	2.13346e+06	2.07284e+06	234298
1354	1	EU	2	Extraction & Mining	1971	2000	2.09235e+06	2.03249e+06	229686
1355	1	EU	2	Extraction & Mining	1971	2001	2.05296e+06	1.99382e+06	225269
1356	1	EU	2	Extraction & Mining	1971	2002	2.01516e+06	1.95674e+06	221034
1357	1	EU	2	Extraction & Mining	1971	2003	1.97886e+06	1.92114e+06	216969
1358	1	EU	2	Extraction & Mining	1971	2004	1.94396e+06	1.88693e+06	213064
1359	1	EU	2	Extraction & Mining	1971	2005	1.91038e+06	1.85402e+06	209309
1360	1	EU	2	Extraction & Mining	1971	2006	1.87804e+06	1.82233e+06	205695
1361	1	EU	2	Extraction & Mining	1971	2007	1.84687e+06	1.7918e+06	202214
1362	1	EU	2	Extraction & Mining	1971	2008	1.8168e+06	1.76235e+06	198858
1363	1	EU	2	Extraction & Mining	1971	2009	1.78777e+06	1.73393e+06	195619
1364	1	EU	2	Extraction & Mining	1971	2010	1.75973e+06	1.70649e+06	192493
1365	1	EU	2	Extraction & Mining	1971	2011	1.73261e+06	1.67996e+06	189472
1366	1	EU	2	Extraction & Mining	1971	2012	1.70638e+06	1.6543e+06	186550
1367	1	EU	2	Extraction & Mining	1971	2013	1.68099e+06	1.62946e+06	183724
1368	1	EU	2	Extraction & Mining	1971	2014	1.65639e+06	1.60541e+06	180987
1369	1	EU	2	Extraction & Mining	1971	2015	1.63255e+06	1.58211e+06	178336
1370	1	EU	2	Extraction & Mining	1971	2016	1.60943e+06	1.55951e+06	175767
1371	1	EU	2	Extraction & Mining	1971	2017	1.58699e+06	1.53759e+06	173275
1372	1	EU	2	Extraction & Mining	1971	2018	1.56521e+06	1.51632e+06	170856
1373	1	EU	2	Extraction & Mining	1971	2019	1.54405e+06	1.49565e+06	168508
1374	1	EU	2	Extraction & Mining	1972	1972	5.70094e+06	5.49427e+06	673529
1375	1	EU	2	Extraction & Mining	1972	1973	5.4098e+06	5.21636e+06	639562
1376	1	EU	2	Extraction & Mining	1972	1974	5.08713e+06	4.90507e+06	601227
1377	1	EU	2	Extraction & Mining	1972	1975	4.79627e+06	4.6224e+06	566658
1378	1	EU	2	Extraction & Mining	1972	1976	4.53782e+06	4.37013e+06	536029
1379	1	EU	2	Extraction & Mining	1972	1977	4.30899e+06	4.14641e+06	508911
1380	1	EU	2	Extraction & Mining	1972	1978	4.10601e+06	3.94801e+06	484803
1381	1	EU	2	Extraction & Mining	1972	1979	3.92505e+06	3.77131e+06	463242
1382	1	EU	2	Extraction & Mining	1972	1980	3.76265e+06	3.61293e+06	443835
1383	1	EU	2	Extraction & Mining	1972	1981	3.61592e+06	3.47003e+06	426258
1384	1	EU	2	Extraction & Mining	1972	1982	3.4825e+06	3.34023e+06	410248
1385	1	EU	2	Extraction & Mining	1972	1983	3.36046e+06	3.22164e+06	395587
1386	1	EU	2	Extraction & Mining	1972	1984	3.24827e+06	3.11271e+06	382100
1387	1	EU	2	Extraction & Mining	1972	1985	3.14463e+06	3.01218e+06	369639
1388	1	EU	2	Extraction & Mining	1972	1986	3.04852e+06	2.919e+06	358083
1389	1	EU	2	Extraction & Mining	1972	1987	2.95905e+06	2.83233e+06	347329
1390	1	EU	2	Extraction & Mining	1972	1988	2.87549e+06	2.75142e+06	337290
1391	1	EU	2	Extraction & Mining	1972	1989	2.79722e+06	2.67568e+06	327892
1392	1	EU	2	Extraction & Mining	1972	1990	2.72371e+06	2.60458e+06	319071
1393	1	EU	2	Extraction & Mining	1972	1991	2.65449e+06	2.53767e+06	310771
1394	1	EU	2	Extraction & Mining	1972	1992	2.58918e+06	2.47455e+06	302945
1395	1	EU	2	Extraction & Mining	1972	1993	2.52741e+06	2.41489e+06	295550
1396	1	EU	2	Extraction & Mining	1972	1994	2.46889e+06	2.35839e+06	288549
1397	1	EU	2	Extraction & Mining	1972	1995	2.41335e+06	2.30479e+06	281909
1398	1	EU	2	Extraction & Mining	1972	1996	2.36055e+06	2.25384e+06	275602
1399	1	EU	2	Extraction & Mining	1972	1997	2.31027e+06	2.20535e+06	269600
1400	1	EU	2	Extraction & Mining	1972	1998	2.26233e+06	2.15913e+06	263882
1401	1	EU	2	Extraction & Mining	1972	1999	2.21654e+06	2.11501e+06	258425
1402	1	EU	2	Extraction & Mining	1972	2000	2.17277e+06	2.07284e+06	253212
1403	1	EU	2	Extraction & Mining	1972	2001	2.13087e+06	2.03249e+06	248225
1404	1	EU	2	Extraction & Mining	1972	2002	2.09072e+06	1.99382e+06	243450
1405	1	EU	2	Extraction & Mining	1972	2003	2.0522e+06	1.95674e+06	238871
1406	1	EU	2	Extraction & Mining	1972	2004	2.0152e+06	1.92114e+06	234477
1407	1	EU	2	Extraction & Mining	1972	2005	1.97963e+06	1.88693e+06	230255
1408	1	EU	2	Extraction & Mining	1972	2006	1.94541e+06	1.85402e+06	226195
1409	1	EU	2	Extraction & Mining	1972	2007	1.91245e+06	1.82233e+06	222288
1410	1	EU	2	Extraction & Mining	1972	2008	1.88068e+06	1.7918e+06	218525
1411	1	EU	2	Extraction & Mining	1972	2009	1.85004e+06	1.76235e+06	214896
1412	1	EU	2	Extraction & Mining	1972	2010	1.82046e+06	1.73393e+06	211395
1413	1	EU	2	Extraction & Mining	1972	2011	1.79188e+06	1.70649e+06	208015
1414	1	EU	2	Extraction & Mining	1972	2012	1.76425e+06	1.67996e+06	204749
1415	1	EU	2	Extraction & Mining	1972	2013	1.73752e+06	1.6543e+06	201591
1416	1	EU	2	Extraction & Mining	1972	2014	1.71164e+06	1.62946e+06	198536
1417	1	EU	2	Extraction & Mining	1972	2015	1.68658e+06	1.60541e+06	195578
1418	1	EU	2	Extraction & Mining	1972	2016	1.66229e+06	1.58211e+06	192712
1419	1	EU	2	Extraction & Mining	1972	2017	1.63873e+06	1.55951e+06	189934
1420	1	EU	2	Extraction & Mining	1972	2018	1.61587e+06	1.53759e+06	187240
1421	1	EU	2	Extraction & Mining	1972	2019	1.59368e+06	1.51632e+06	184626
1422	1	EU	2	Extraction & Mining	1973	1973	5.94634e+06	5.49427e+06	718695
1423	1	EU	2	Extraction & Mining	1973	1974	5.64263e+06	5.21636e+06	682458
1424	1	EU	2	Extraction & Mining	1973	1975	5.30604e+06	4.90507e+06	641552
1425	1	EU	2	Extraction & Mining	1973	1976	5.00272e+06	4.6224e+06	604657
1426	1	EU	2	Extraction & Mining	1973	1977	4.73328e+06	4.37013e+06	571964
1427	1	EU	2	Extraction & Mining	1973	1978	4.49472e+06	4.14641e+06	543018
1428	1	EU	2	Extraction & Mining	1973	1979	4.28311e+06	3.94801e+06	517285
1429	1	EU	2	Extraction & Mining	1973	1980	4.09442e+06	3.77131e+06	494272
1430	1	EU	2	Extraction & Mining	1973	1981	3.92507e+06	3.61293e+06	473558
1431	1	EU	2	Extraction & Mining	1973	1982	3.77204e+06	3.47003e+06	454798
1432	1	EU	2	Extraction & Mining	1973	1983	3.63287e+06	3.34023e+06	437711
1433	1	EU	2	Extraction & Mining	1973	1984	3.50558e+06	3.22164e+06	422064
1434	1	EU	2	Extraction & Mining	1973	1985	3.38854e+06	3.11271e+06	407670
1435	1	EU	2	Extraction & Mining	1973	1986	3.28043e+06	3.01218e+06	394372
1436	1	EU	2	Extraction & Mining	1973	1987	3.18016e+06	2.919e+06	382040
1437	1	EU	2	Extraction & Mining	1973	1988	3.08682e+06	2.83233e+06	370563
1438	1	EU	2	Extraction & Mining	1973	1989	2.99965e+06	2.75142e+06	359850
1439	1	EU	2	Extraction & Mining	1973	1990	2.91799e+06	2.67568e+06	349821
1440	1	EU	2	Extraction & Mining	1973	1991	2.8413e+06	2.60458e+06	340408
1441	1	EU	2	Extraction & Mining	1973	1992	2.76909e+06	2.53767e+06	331551
1442	1	EU	2	Extraction & Mining	1973	1993	2.70094e+06	2.47455e+06	323200
1443	1	EU	2	Extraction & Mining	1973	1994	2.63651e+06	2.41489e+06	315308
1444	1	EU	2	Extraction & Mining	1973	1995	2.57545e+06	2.35839e+06	307837
1445	1	EU	2	Extraction & Mining	1973	1996	2.51751e+06	2.30479e+06	300752
1446	1	EU	2	Extraction & Mining	1973	1997	2.46242e+06	2.25384e+06	294021
1447	1	EU	2	Extraction & Mining	1973	1998	2.40997e+06	2.20535e+06	287617
1448	1	EU	2	Extraction & Mining	1973	1999	2.35995e+06	2.15913e+06	281515
1449	1	EU	2	Extraction & Mining	1973	2000	2.31219e+06	2.11501e+06	275693
1450	1	EU	2	Extraction & Mining	1973	2001	2.26652e+06	2.07284e+06	270130
1451	1	EU	2	Extraction & Mining	1973	2002	2.22281e+06	2.03249e+06	264809
1452	1	EU	2	Extraction & Mining	1973	2003	2.18092e+06	1.99382e+06	259713
1453	1	EU	2	Extraction & Mining	1973	2004	2.14073e+06	1.95674e+06	254827
1454	1	EU	2	Extraction & Mining	1973	2005	2.10213e+06	1.92114e+06	250138
1455	1	EU	2	Extraction & Mining	1973	2006	2.06502e+06	1.88693e+06	245634
1456	1	EU	2	Extraction & Mining	1973	2007	2.02932e+06	1.85402e+06	241302
1457	1	EU	2	Extraction & Mining	1973	2008	1.99494e+06	1.82233e+06	237133
1458	1	EU	2	Extraction & Mining	1973	2009	1.9618e+06	1.7918e+06	233117
1459	1	EU	2	Extraction & Mining	1973	2010	1.92983e+06	1.76235e+06	229246
1460	1	EU	2	Extraction & Mining	1973	2011	1.89897e+06	1.73393e+06	225511
1461	1	EU	2	Extraction & Mining	1973	2012	1.86915e+06	1.70649e+06	221904
1462	1	EU	2	Extraction & Mining	1973	2013	1.84033e+06	1.67996e+06	218419
1463	1	EU	2	Extraction & Mining	1973	2014	1.81244e+06	1.6543e+06	215050
1464	1	EU	2	Extraction & Mining	1973	2015	1.78545e+06	1.62946e+06	211789
1465	1	EU	2	Extraction & Mining	1973	2016	1.7593e+06	1.60541e+06	208633
1466	1	EU	2	Extraction & Mining	1973	2017	1.73396e+06	1.58211e+06	205576
1467	1	EU	2	Extraction & Mining	1973	2018	1.70938e+06	1.55951e+06	202612
1468	1	EU	2	Extraction & Mining	1973	2019	1.68554e+06	1.53759e+06	199737
1469	1	EU	2	Extraction & Mining	1974	1974	5.97144e+06	5.49427e+06	740722
1470	1	EU	2	Extraction & Mining	1974	1975	5.66678e+06	5.21636e+06	703431
1471	1	EU	2	Extraction & Mining	1974	1976	5.3287e+06	4.90507e+06	661256
1472	1	EU	2	Extraction & Mining	1974	1977	5.02384e+06	4.6224e+06	623189
1473	1	EU	2	Extraction & Mining	1974	1978	4.75295e+06	4.37013e+06	589448
1474	1	EU	2	Extraction & Mining	1974	1979	4.51308e+06	4.14641e+06	559569
1475	1	EU	2	Extraction & Mining	1974	1980	4.3003e+06	3.94801e+06	533004
1476	1	EU	2	Extraction & Mining	1974	1981	4.11057e+06	3.77131e+06	509246
1477	1	EU	2	Extraction & Mining	1974	1982	3.94029e+06	3.61293e+06	487863
1478	1	EU	2	Extraction & Mining	1974	1983	3.78644e+06	3.47003e+06	468498
1479	1	EU	2	Extraction & Mining	1974	1984	3.64653e+06	3.34023e+06	450859
1480	1	EU	2	Extraction & Mining	1974	1985	3.51856e+06	3.22164e+06	434709
1481	1	EU	2	Extraction & Mining	1974	1986	3.40091e+06	3.11271e+06	419852
1482	1	EU	2	Extraction & Mining	1974	1987	3.29224e+06	3.01218e+06	406128
1483	1	EU	2	Extraction & Mining	1974	1988	3.19146e+06	2.919e+06	393401
1484	1	EU	2	Extraction & Mining	1974	1989	3.09764e+06	2.83233e+06	381558
1485	1	EU	2	Extraction & Mining	1974	1990	3.01004e+06	2.75142e+06	370504
1486	1	EU	2	Extraction & Mining	1974	1991	2.92798e+06	2.67568e+06	360156
1487	1	EU	2	Extraction & Mining	1974	1992	2.85091e+06	2.60458e+06	350444
1488	1	EU	2	Extraction & Mining	1974	1993	2.77835e+06	2.53767e+06	341307
1489	1	EU	2	Extraction & Mining	1974	1994	2.70988e+06	2.47455e+06	332692
1490	1	EU	2	Extraction & Mining	1974	1995	2.64514e+06	2.41489e+06	324553
1491	1	EU	2	Extraction & Mining	1974	1996	2.5838e+06	2.35839e+06	316847
1492	1	EU	2	Extraction & Mining	1974	1997	2.52559e+06	2.30479e+06	309540
1493	1	EU	2	Extraction & Mining	1974	1998	2.47025e+06	2.25384e+06	302598
1494	1	EU	2	Extraction & Mining	1974	1999	2.41756e+06	2.20535e+06	295995
1495	1	EU	2	Extraction & Mining	1974	2000	2.36732e+06	2.15913e+06	289702
1496	1	EU	2	Extraction & Mining	1974	2001	2.31934e+06	2.11501e+06	283699
1497	1	EU	2	Extraction & Mining	1974	2002	2.27348e+06	2.07284e+06	277964
1498	1	EU	2	Extraction & Mining	1974	2003	2.22958e+06	2.03249e+06	272478
1499	1	EU	2	Extraction & Mining	1974	2004	2.1875e+06	1.99382e+06	267225
1500	1	EU	2	Extraction & Mining	1974	2005	2.14714e+06	1.95674e+06	262188
1501	1	EU	2	Extraction & Mining	1974	2006	2.10838e+06	1.92114e+06	257355
1502	1	EU	2	Extraction & Mining	1974	2007	2.07112e+06	1.88693e+06	252712
1503	1	EU	2	Extraction & Mining	1974	2008	2.03527e+06	1.85402e+06	248248
1504	1	EU	2	Extraction & Mining	1974	2009	2.00075e+06	1.82233e+06	243951
1505	1	EU	2	Extraction & Mining	1974	2010	1.96747e+06	1.7918e+06	239813
1506	1	EU	2	Extraction & Mining	1974	2011	1.93537e+06	1.76235e+06	235823
1507	1	EU	2	Extraction & Mining	1974	2012	1.90439e+06	1.73393e+06	231974
1508	1	EU	2	Extraction & Mining	1974	2013	1.87446e+06	1.70649e+06	228258
1509	1	EU	2	Extraction & Mining	1974	2014	1.84552e+06	1.67996e+06	224667
1510	1	EU	2	Extraction & Mining	1974	2015	1.81752e+06	1.6543e+06	221195
1511	1	EU	2	Extraction & Mining	1974	2016	1.79043e+06	1.62946e+06	217837
1512	1	EU	2	Extraction & Mining	1974	2017	1.76418e+06	1.60541e+06	214585
1513	1	EU	2	Extraction & Mining	1974	2018	1.73874e+06	1.58211e+06	211435
1514	1	EU	2	Extraction & Mining	1974	2019	1.71407e+06	1.55951e+06	208382
1515	1	EU	2	Extraction & Mining	1975	1975	5.97629e+06	5.49427e+06	685540
1516	1	EU	2	Extraction & Mining	1975	1976	5.67115e+06	5.21636e+06	651051
1517	1	EU	2	Extraction & Mining	1975	1977	5.33286e+06	4.90507e+06	612014
1518	1	EU	2	Extraction & Mining	1975	1978	5.02793e+06	4.6224e+06	576763
1519	1	EU	2	Extraction & Mining	1975	1979	4.757e+06	4.37013e+06	545511
1520	1	EU	2	Extraction & Mining	1975	1980	4.51711e+06	4.14641e+06	517833
1521	1	EU	2	Extraction & Mining	1975	1981	4.30433e+06	3.94801e+06	493225
1522	1	EU	2	Extraction & Mining	1975	1982	4.1146e+06	3.77131e+06	471218
1523	1	EU	2	Extraction & Mining	1975	1983	3.94433e+06	3.61293e+06	451411
1524	1	EU	2	Extraction & Mining	1975	1984	3.79047e+06	3.47003e+06	433474
1525	1	EU	2	Extraction & Mining	1975	1985	3.65057e+06	3.34023e+06	417136
1526	1	EU	2	Extraction & Mining	1975	1986	3.5226e+06	3.22164e+06	402179
1527	1	EU	2	Extraction & Mining	1975	1987	3.40495e+06	3.11271e+06	388420
1528	1	EU	2	Extraction & Mining	1975	1988	3.29627e+06	3.01218e+06	375710
1529	1	EU	2	Extraction & Mining	1975	1989	3.19548e+06	2.919e+06	363924
1530	1	EU	2	Extraction & Mining	1975	1990	3.10166e+06	2.83233e+06	352958
1531	1	EU	2	Extraction & Mining	1975	1991	3.01404e+06	2.75142e+06	342723
1532	1	EU	2	Extraction & Mining	1975	1992	2.93197e+06	2.67568e+06	333141
1533	1	EU	2	Extraction & Mining	1975	1993	2.85488e+06	2.60458e+06	324150
1534	1	EU	2	Extraction & Mining	1975	1994	2.7823e+06	2.53767e+06	315690
1535	1	EU	2	Extraction & Mining	1975	1995	2.71381e+06	2.47455e+06	307715
1536	1	EU	2	Extraction & Mining	1975	1996	2.64905e+06	2.41489e+06	300179
1537	1	EU	2	Extraction & Mining	1975	1997	2.58769e+06	2.35839e+06	293046
1538	1	EU	2	Extraction & Mining	1975	1998	2.52946e+06	2.30479e+06	286281
1539	1	EU	2	Extraction & Mining	1975	1999	2.47409e+06	2.25384e+06	279856
1540	1	EU	2	Extraction & Mining	1975	2000	2.42138e+06	2.20535e+06	273743
1541	1	EU	2	Extraction & Mining	1975	2001	2.37111e+06	2.15913e+06	267919
1542	1	EU	2	Extraction & Mining	1975	2002	2.32311e+06	2.11501e+06	262363
1543	1	EU	2	Extraction & Mining	1975	2003	2.27722e+06	2.07284e+06	257054
1544	1	EU	2	Extraction & Mining	1975	2004	2.23329e+06	2.03249e+06	251977
1545	1	EU	2	Extraction & Mining	1975	2005	2.19119e+06	1.99382e+06	247115
1546	1	EU	2	Extraction & Mining	1975	2006	2.1508e+06	1.95674e+06	242454
1547	1	EU	2	Extraction & Mining	1975	2007	2.11202e+06	1.92114e+06	237981
1548	1	EU	2	Extraction & Mining	1975	2008	2.07473e+06	1.88693e+06	233685
1549	1	EU	2	Extraction & Mining	1975	2009	2.03885e+06	1.85402e+06	229553
1550	1	EU	2	Extraction & Mining	1975	2010	2.0043e+06	1.82233e+06	225577
1551	1	EU	2	Extraction & Mining	1975	2011	1.971e+06	1.7918e+06	221748
1552	1	EU	2	Extraction & Mining	1975	2012	1.93887e+06	1.76235e+06	218056
1553	1	EU	2	Extraction & Mining	1975	2013	1.90786e+06	1.73393e+06	214494
1554	1	EU	2	Extraction & Mining	1975	2014	1.8779e+06	1.70649e+06	211056
1555	1	EU	2	Extraction & Mining	1975	2015	1.84894e+06	1.67996e+06	207733
1556	1	EU	2	Extraction & Mining	1975	2016	1.82092e+06	1.6543e+06	204521
1557	1	EU	2	Extraction & Mining	1975	2017	1.79379e+06	1.62946e+06	201414
1558	1	EU	2	Extraction & Mining	1975	2018	1.76752e+06	1.60541e+06	198405
1559	1	EU	2	Extraction & Mining	1975	2019	1.74206e+06	1.58211e+06	195491
1560	1	EU	2	Extraction & Mining	1976	1976	6.19034e+06	5.49427e+06	724328
1561	1	EU	2	Extraction & Mining	1976	1977	5.87448e+06	5.21636e+06	687878
1562	1	EU	2	Extraction & Mining	1976	1978	5.52405e+06	4.90507e+06	646635
1563	1	EU	2	Extraction & Mining	1976	1979	5.20801e+06	4.6224e+06	609397
1564	1	EU	2	Extraction & Mining	1976	1980	4.92711e+06	4.37013e+06	576384
1565	1	EU	2	Extraction & Mining	1976	1981	4.67837e+06	4.14641e+06	547148
1566	1	EU	2	Extraction & Mining	1976	1982	4.45773e+06	3.94801e+06	521155
1567	1	EU	2	Extraction & Mining	1976	1983	4.26102e+06	3.77131e+06	497909
1568	1	EU	2	Extraction & Mining	1976	1984	4.0845e+06	3.61293e+06	476987
1569	1	EU	2	Extraction & Mining	1976	1985	3.92503e+06	3.47003e+06	458041
1570	1	EU	2	Extraction & Mining	1976	1986	3.78002e+06	3.34023e+06	440784
1571	1	EU	2	Extraction & Mining	1976	1987	3.6474e+06	3.22164e+06	424984
1572	1	EU	2	Extraction & Mining	1976	1988	3.52548e+06	3.11271e+06	410450
1573	1	EU	2	Extraction & Mining	1976	1989	3.41287e+06	3.01218e+06	397025
1574	1	EU	2	Extraction & Mining	1976	1990	3.30843e+06	2.919e+06	384575
1575	1	EU	2	Extraction & Mining	1976	1991	3.21122e+06	2.83233e+06	372991
1576	1	EU	2	Extraction & Mining	1976	1992	3.12044e+06	2.75142e+06	362179
1577	1	EU	2	Extraction & Mining	1976	1993	3.0354e+06	2.67568e+06	352058
1578	1	EU	2	Extraction & Mining	1976	1994	2.95554e+06	2.60458e+06	342559
1579	1	EU	2	Extraction & Mining	1976	1995	2.88035e+06	2.53767e+06	333623
1580	1	EU	2	Extraction & Mining	1976	1996	2.8094e+06	2.47455e+06	325197
1581	1	EU	2	Extraction & Mining	1976	1997	2.74231e+06	2.41489e+06	317236
1582	1	EU	2	Extraction & Mining	1976	1998	2.67875e+06	2.35839e+06	309700
1583	1	EU	2	Extraction & Mining	1976	1999	2.61843e+06	2.30479e+06	302554
1584	1	EU	2	Extraction & Mining	1976	2000	2.56108e+06	2.25384e+06	295766
1585	1	EU	2	Extraction & Mining	1976	2001	2.50647e+06	2.20535e+06	289308
1586	1	EU	2	Extraction & Mining	1976	2002	2.45441e+06	2.15913e+06	283155
1587	1	EU	2	Extraction & Mining	1976	2003	2.40469e+06	2.11501e+06	277285
1588	1	EU	2	Extraction & Mining	1976	2004	2.35716e+06	2.07284e+06	271677
1589	1	EU	2	Extraction & Mining	1976	2005	2.31166e+06	2.03249e+06	266313
1590	1	EU	2	Extraction & Mining	1976	2006	2.26806e+06	1.99382e+06	261176
1591	1	EU	2	Extraction & Mining	1976	2007	2.22623e+06	1.95674e+06	256251
1592	1	EU	2	Extraction & Mining	1976	2008	2.18606e+06	1.92114e+06	251526
1593	1	EU	2	Extraction & Mining	1976	2009	2.14744e+06	1.88693e+06	246986
1594	1	EU	2	Extraction & Mining	1976	2010	2.11028e+06	1.85402e+06	242621
1595	1	EU	2	Extraction & Mining	1976	2011	2.0745e+06	1.82233e+06	238420
1596	1	EU	2	Extraction & Mining	1976	2012	2.04001e+06	1.7918e+06	234374
1597	1	EU	2	Extraction & Mining	1976	2013	2.00675e+06	1.76235e+06	230473
1598	1	EU	2	Extraction & Mining	1976	2014	1.97463e+06	1.73393e+06	226710
1599	1	EU	2	Extraction & Mining	1976	2015	1.94361e+06	1.70649e+06	223077
1600	1	EU	2	Extraction & Mining	1976	2016	1.91361e+06	1.67996e+06	219566
1601	1	EU	2	Extraction & Mining	1976	2017	1.8846e+06	1.6543e+06	216172
1602	1	EU	2	Extraction & Mining	1976	2018	1.85651e+06	1.62946e+06	212889
1603	1	EU	2	Extraction & Mining	1976	2019	1.8293e+06	1.60541e+06	209710
1604	1	EU	2	Extraction & Mining	1977	1977	6.26487e+06	5.49427e+06	751166
1605	1	EU	2	Extraction & Mining	1977	1978	5.94546e+06	5.21636e+06	713340
1606	1	EU	2	Extraction & Mining	1977	1979	5.59078e+06	4.90507e+06	670574
1607	1	EU	2	Extraction & Mining	1977	1980	5.27071e+06	4.6224e+06	631977
1608	1	EU	2	Extraction & Mining	1977	1981	4.98614e+06	4.37013e+06	597766
1609	1	EU	2	Extraction & Mining	1977	1982	4.73413e+06	4.14641e+06	567473
1610	1	EU	2	Extraction & Mining	1977	1983	4.51059e+06	3.94801e+06	540539
1611	1	EU	2	Extraction & Mining	1977	1984	4.3113e+06	3.77131e+06	516452
1612	1	EU	2	Extraction & Mining	1977	1985	4.13247e+06	3.61293e+06	494772
1613	1	EU	2	Extraction & Mining	1977	1986	3.97093e+06	3.47003e+06	475137
1614	1	EU	2	Extraction & Mining	1977	1987	3.82405e+06	3.34023e+06	457253
1615	1	EU	2	Extraction & Mining	1977	1988	3.68973e+06	3.22164e+06	440878
1616	1	EU	2	Extraction & Mining	1977	1989	3.56625e+06	3.11271e+06	425815
1617	1	EU	2	Extraction & Mining	1977	1990	3.45221e+06	3.01218e+06	411899
1618	1	EU	2	Extraction & Mining	1977	1991	3.34645e+06	2.919e+06	398995
1619	1	EU	2	Extraction & Mining	1977	1992	3.24801e+06	2.83233e+06	386987
1620	1	EU	2	Extraction & Mining	1977	1993	3.15609e+06	2.75142e+06	375779
1621	1	EU	2	Extraction & Mining	1977	1994	3.06999e+06	2.67568e+06	365287
1622	1	EU	2	Extraction & Mining	1977	1995	2.98914e+06	2.60458e+06	355440
1623	1	EU	2	Extraction & Mining	1977	1996	2.91302e+06	2.53767e+06	346175
1624	1	EU	2	Extraction & Mining	1977	1997	2.84119e+06	2.47455e+06	337440
1625	1	EU	2	Extraction & Mining	1977	1998	2.77327e+06	2.41489e+06	329187
1626	1	EU	2	Extraction & Mining	1977	1999	2.70893e+06	2.35839e+06	321374
1627	1	EU	2	Extraction & Mining	1977	2000	2.64786e+06	2.30479e+06	313965
1628	1	EU	2	Extraction & Mining	1977	2001	2.58981e+06	2.25384e+06	306926
1629	1	EU	2	Extraction & Mining	1977	2002	2.53454e+06	2.20535e+06	300230
1630	1	EU	2	Extraction & Mining	1977	2003	2.48184e+06	2.15913e+06	293850
1631	1	EU	2	Extraction & Mining	1977	2004	2.43153e+06	2.11501e+06	287763
1632	1	EU	2	Extraction & Mining	1977	2005	2.38342e+06	2.07284e+06	281948
1633	1	EU	2	Extraction & Mining	1977	2006	2.33737e+06	2.03249e+06	276385
1634	1	EU	2	Extraction & Mining	1977	2007	2.29325e+06	1.99382e+06	271058
1635	1	EU	2	Extraction & Mining	1977	2008	2.25091e+06	1.95674e+06	265951
1636	1	EU	2	Extraction & Mining	1977	2009	2.21026e+06	1.92114e+06	261050
1637	1	EU	2	Extraction & Mining	1977	2010	2.17118e+06	1.88693e+06	256342
1638	1	EU	2	Extraction & Mining	1977	2011	2.13359e+06	1.85402e+06	251816
1639	1	EU	2	Extraction & Mining	1977	2012	2.09738e+06	1.82233e+06	247459
1640	1	EU	2	Extraction & Mining	1977	2013	2.06248e+06	1.7918e+06	243262
1641	1	EU	2	Extraction & Mining	1977	2014	2.02882e+06	1.76235e+06	239217
1642	1	EU	2	Extraction & Mining	1977	2015	1.99633e+06	1.73393e+06	235313
1643	1	EU	2	Extraction & Mining	1977	2016	1.96493e+06	1.70649e+06	231545
1644	1	EU	2	Extraction & Mining	1977	2017	1.93459e+06	1.67996e+06	227904
1645	1	EU	2	Extraction & Mining	1977	2018	1.90523e+06	1.6543e+06	224383
1646	1	EU	2	Extraction & Mining	1977	2019	1.87682e+06	1.62946e+06	220977
1647	1	EU	2	Extraction & Mining	1978	1978	6.36844e+06	5.49427e+06	791040
1648	1	EU	2	Extraction & Mining	1978	1979	6.04397e+06	5.21636e+06	751198
1649	1	EU	2	Extraction & Mining	1978	1980	5.68337e+06	4.90507e+06	706163
1650	1	EU	2	Extraction & Mining	1978	1981	5.35784e+06	4.6224e+06	665524
1651	1	EU	2	Extraction & Mining	1978	1982	5.06839e+06	4.37013e+06	629507
1652	1	EU	2	Extraction & Mining	1978	1983	4.81203e+06	4.14641e+06	597615
1653	1	EU	2	Extraction & Mining	1978	1984	4.58462e+06	3.94801e+06	569261
1654	1	EU	2	Extraction & Mining	1978	1985	4.38189e+06	3.77131e+06	543902
1655	1	EU	2	Extraction & Mining	1978	1986	4.19997e+06	3.61293e+06	521076
1656	1	EU	2	Extraction & Mining	1978	1987	4.03563e+06	3.47003e+06	500404
1657	1	EU	2	Extraction & Mining	1978	1988	3.88622e+06	3.34023e+06	481574
1658	1	EU	2	Extraction & Mining	1978	1989	3.74959e+06	3.22164e+06	464332
1659	1	EU	2	Extraction & Mining	1978	1990	3.62398e+06	3.11271e+06	448472
1660	1	EU	2	Extraction & Mining	1978	1991	3.50798e+06	3.01218e+06	433819
1661	1	EU	2	Extraction & Mining	1978	1992	3.40041e+06	2.919e+06	420232
1662	1	EU	2	Extraction & Mining	1978	1993	3.3003e+06	2.83233e+06	407588
1663	1	EU	2	Extraction & Mining	1978	1994	3.20681e+06	2.75142e+06	395786
1664	1	EU	2	Extraction & Mining	1978	1995	3.11924e+06	2.67568e+06	384738
1665	1	EU	2	Extraction & Mining	1978	1996	3.03701e+06	2.60458e+06	374369
1666	1	EU	2	Extraction & Mining	1978	1997	2.9596e+06	2.53767e+06	364613
1667	1	EU	2	Extraction & Mining	1978	1998	2.88656e+06	2.47455e+06	355415
1668	1	EU	2	Extraction & Mining	1978	1999	2.81749e+06	2.41489e+06	346724
1669	1	EU	2	Extraction & Mining	1978	2000	2.75207e+06	2.35839e+06	338496
1670	1	EU	2	Extraction & Mining	1978	2001	2.68998e+06	2.30479e+06	330694
1671	1	EU	2	Extraction & Mining	1978	2002	2.63095e+06	2.25384e+06	323282
1672	1	EU	2	Extraction & Mining	1978	2003	2.57476e+06	2.20535e+06	316231
1673	1	EU	2	Extraction & Mining	1978	2004	2.52117e+06	2.15913e+06	309512
1674	1	EU	2	Extraction & Mining	1978	2005	2.47002e+06	2.11501e+06	303102
1675	1	EU	2	Extraction & Mining	1978	2006	2.42111e+06	2.07284e+06	296978
1676	1	EU	2	Extraction & Mining	1978	2007	2.37429e+06	2.03249e+06	291120
1677	1	EU	2	Extraction & Mining	1978	2008	2.32944e+06	1.99382e+06	285510
1678	1	EU	2	Extraction & Mining	1978	2009	2.2864e+06	1.95674e+06	280132
1679	1	EU	2	Extraction & Mining	1978	2010	2.24508e+06	1.92114e+06	274971
1680	1	EU	2	Extraction & Mining	1978	2011	2.20535e+06	1.88693e+06	270013
1681	1	EU	2	Extraction & Mining	1978	2012	2.16713e+06	1.85402e+06	265246
1682	1	EU	2	Extraction & Mining	1978	2013	2.13033e+06	1.82233e+06	260658
1683	1	EU	2	Extraction & Mining	1978	2014	2.09486e+06	1.7918e+06	256238
1684	1	EU	2	Extraction & Mining	1978	2015	2.06064e+06	1.76235e+06	251978
1685	1	EU	2	Extraction & Mining	1978	2016	2.02762e+06	1.73393e+06	247867
1686	1	EU	2	Extraction & Mining	1978	2017	1.99571e+06	1.70649e+06	243898
1687	1	EU	2	Extraction & Mining	1978	2018	1.96487e+06	1.67996e+06	240064
1688	1	EU	2	Extraction & Mining	1978	2019	1.93503e+06	1.6543e+06	236356
1689	1	EU	2	Extraction & Mining	1979	1979	6.46744e+06	5.49427e+06	817718
1690	1	EU	2	Extraction & Mining	1979	1980	6.13807e+06	5.21636e+06	776548
1691	1	EU	2	Extraction & Mining	1979	1981	5.77184e+06	4.90507e+06	729991
1692	1	EU	2	Extraction & Mining	1979	1982	5.44114e+06	4.6224e+06	687968
1693	1	EU	2	Extraction & Mining	1979	1983	5.14703e+06	4.37013e+06	650721
1694	1	EU	2	Extraction & Mining	1979	1984	4.88653e+06	4.14641e+06	617737
1695	1	EU	2	Extraction & Mining	1979	1985	4.65545e+06	3.94801e+06	588412
1696	1	EU	2	Extraction & Mining	1979	1986	4.44944e+06	3.77131e+06	562185
1697	1	EU	2	Extraction & Mining	1979	1987	4.2646e+06	3.61293e+06	538579
1698	1	EU	2	Extraction & Mining	1979	1988	4.09763e+06	3.47003e+06	517201
1699	1	EU	2	Extraction & Mining	1979	1989	3.94583e+06	3.34023e+06	497729
1700	1	EU	2	Extraction & Mining	1979	1990	3.80702e+06	3.22164e+06	479900
1701	1	EU	2	Extraction & Mining	1979	1991	3.67941e+06	3.11271e+06	463499
1702	1	EU	2	Extraction & Mining	1979	1992	3.56157e+06	3.01218e+06	448347
1703	1	EU	2	Extraction & Mining	1979	1993	3.4523e+06	2.919e+06	434298
1704	1	EU	2	Extraction & Mining	1979	1994	3.35059e+06	2.83233e+06	421224
1705	1	EU	2	Extraction & Mining	1979	1995	3.25563e+06	2.75142e+06	409021
1706	1	EU	2	Extraction & Mining	1979	1996	3.16668e+06	2.67568e+06	397598
1707	1	EU	2	Extraction & Mining	1979	1997	3.08316e+06	2.60458e+06	386877
1708	1	EU	2	Extraction & Mining	1979	1998	3.00453e+06	2.53767e+06	376791
1709	1	EU	2	Extraction & Mining	1979	1999	2.93033e+06	2.47455e+06	367280
1710	1	EU	2	Extraction & Mining	1979	2000	2.86019e+06	2.41489e+06	358295
1711	1	EU	2	Extraction & Mining	1979	2001	2.79373e+06	2.35839e+06	349789
1712	1	EU	2	Extraction & Mining	1979	2002	2.73067e+06	2.30479e+06	341722
1713	1	EU	2	Extraction & Mining	1979	2003	2.67072e+06	2.25384e+06	334060
1714	1	EU	2	Extraction & Mining	1979	2004	2.61365e+06	2.20535e+06	326770
1715	1	EU	2	Extraction & Mining	1979	2005	2.55923e+06	2.15913e+06	319824
1716	1	EU	2	Extraction & Mining	1979	2006	2.50727e+06	2.11501e+06	313197
1717	1	EU	2	Extraction & Mining	1979	2007	2.4576e+06	2.07284e+06	306866
1718	1	EU	2	Extraction & Mining	1979	2008	2.41006e+06	2.03249e+06	300810
1719	1	EU	2	Extraction & Mining	1979	2009	2.3645e+06	1.99382e+06	295011
1720	1	EU	2	Extraction & Mining	1979	2010	2.3208e+06	1.95674e+06	289452
1721	1	EU	2	Extraction & Mining	1979	2011	2.27884e+06	1.92114e+06	284117
1722	1	EU	2	Extraction & Mining	1979	2012	2.2385e+06	1.88693e+06	278992
1723	1	EU	2	Extraction & Mining	1979	2013	2.19969e+06	1.85402e+06	274063
1724	1	EU	2	Extraction & Mining	1979	2014	2.16231e+06	1.82233e+06	269321
1725	1	EU	2	Extraction & Mining	1979	2015	2.12629e+06	1.7918e+06	264752
1726	1	EU	2	Extraction & Mining	1979	2016	2.09155e+06	1.76235e+06	260348
1727	1	EU	2	Extraction & Mining	1979	2017	2.05801e+06	1.73393e+06	256099
1728	1	EU	2	Extraction & Mining	1979	2018	2.02561e+06	1.70649e+06	251997
1729	1	EU	2	Extraction & Mining	1979	2019	1.99429e+06	1.67996e+06	248033
1730	1	EU	2	Extraction & Mining	1980	1980	6.47652e+06	5.49427e+06	788264
1731	1	EU	2	Extraction & Mining	1980	1981	6.14653e+06	5.21636e+06	748684
1732	1	EU	2	Extraction & Mining	1980	1982	5.77981e+06	4.90507e+06	703776
1733	1	EU	2	Extraction & Mining	1980	1983	5.44877e+06	4.6224e+06	663189
1734	1	EU	2	Extraction & Mining	1980	1984	5.15441e+06	4.37013e+06	627192
1735	1	EU	2	Extraction & Mining	1980	1985	4.8937e+06	4.14641e+06	595307
1736	1	EU	2	Extraction & Mining	1980	1986	4.66243e+06	3.94801e+06	566955
1737	1	EU	2	Extraction & Mining	1980	1987	4.45626e+06	3.77131e+06	541598
1738	1	EU	2	Extraction & Mining	1980	1988	4.27126e+06	3.61293e+06	518776
1739	1	EU	2	Extraction & Mining	1980	1989	4.10415e+06	3.47003e+06	498108
1740	1	EU	2	Extraction & Mining	1980	1990	3.95221e+06	3.34023e+06	479285
1741	1	EU	2	Extraction & Mining	1980	1991	3.81326e+06	3.22164e+06	462053
1742	1	EU	2	Extraction & Mining	1980	1992	3.68554e+06	3.11271e+06	446202
1743	1	EU	2	Extraction & Mining	1980	1993	3.56758e+06	3.01218e+06	431561
1744	1	EU	2	Extraction & Mining	1980	1994	3.45819e+06	2.919e+06	417987
1745	1	EU	2	Extraction & Mining	1980	1995	3.35639e+06	2.83233e+06	405357
1746	1	EU	2	Extraction & Mining	1980	1996	3.26131e+06	2.75142e+06	393569
1747	1	EU	2	Extraction & Mining	1980	1997	3.17227e+06	2.67568e+06	382537
1748	1	EU	2	Extraction & Mining	1980	1998	3.08865e+06	2.60458e+06	372183
1749	1	EU	2	Extraction & Mining	1980	1999	3.00993e+06	2.53767e+06	362445
1750	1	EU	2	Extraction & Mining	1980	2000	2.93565e+06	2.47455e+06	353263
1751	1	EU	2	Extraction & Mining	1980	2001	2.86542e+06	2.41489e+06	344589
1752	1	EU	2	Extraction & Mining	1980	2002	2.79888e+06	2.35839e+06	336379
1753	1	EU	2	Extraction & Mining	1980	2003	2.73574e+06	2.30479e+06	328594
1754	1	EU	2	Extraction & Mining	1980	2004	2.67572e+06	2.25384e+06	321200
1755	1	EU	2	Extraction & Mining	1980	2005	2.61857e+06	2.20535e+06	314166
1756	1	EU	2	Extraction & Mining	1980	2006	2.56408e+06	2.15913e+06	307465
1757	1	EU	2	Extraction & Mining	1980	2007	2.51205e+06	2.11501e+06	301073
1758	1	EU	2	Extraction & Mining	1980	2008	2.46231e+06	2.07284e+06	294966
1759	1	EU	2	Extraction & Mining	1980	2009	2.41471e+06	2.03249e+06	289126
1760	1	EU	2	Extraction & Mining	1980	2010	2.36909e+06	1.99382e+06	283534
1761	1	EU	2	Extraction & Mining	1980	2011	2.32532e+06	1.95674e+06	278173
1762	1	EU	2	Extraction & Mining	1980	2012	2.2833e+06	1.92114e+06	273030
1763	1	EU	2	Extraction & Mining	1980	2013	2.2429e+06	1.88693e+06	268089
1764	1	EU	2	Extraction & Mining	1980	2014	2.20403e+06	1.85402e+06	263338
1765	1	EU	2	Extraction & Mining	1980	2015	2.1666e+06	1.82233e+06	258767
1766	1	EU	2	Extraction & Mining	1980	2016	2.13053e+06	1.7918e+06	254364
1767	1	EU	2	Extraction & Mining	1980	2017	2.09573e+06	1.76235e+06	250120
1768	1	EU	2	Extraction & Mining	1980	2018	2.06214e+06	1.73393e+06	246026
1769	1	EU	2	Extraction & Mining	1980	2019	2.02969e+06	1.70649e+06	242073
1770	1	EU	2	Extraction & Mining	1981	1981	6.23856e+06	5.49427e+06	734119
1771	1	EU	2	Extraction & Mining	1981	1982	5.92063e+06	5.21636e+06	697283
1772	1	EU	2	Extraction & Mining	1981	1983	5.56745e+06	4.90507e+06	655457
1773	1	EU	2	Extraction & Mining	1981	1984	5.24857e+06	4.6224e+06	617635
1774	1	EU	2	Extraction & Mining	1981	1985	4.96495e+06	4.37013e+06	584079
1775	1	EU	2	Extraction & Mining	1981	1986	4.71375e+06	4.14641e+06	554353
1776	1	EU	2	Extraction & Mining	1981	1987	4.49094e+06	3.94801e+06	527922
1777	1	EU	2	Extraction & Mining	1981	1988	4.29234e+06	3.77131e+06	504285
1778	1	EU	2	Extraction & Mining	1981	1989	4.11416e+06	3.61293e+06	483013
1779	1	EU	2	Extraction & Mining	1981	1990	3.95323e+06	3.47003e+06	463752
1780	1	EU	2	Extraction & Mining	1981	1991	3.80692e+06	3.34023e+06	446212
1781	1	EU	2	Extraction & Mining	1981	1992	3.67314e+06	3.22164e+06	430154
1782	1	EU	2	Extraction & Mining	1981	1993	3.55016e+06	3.11271e+06	415386
1783	1	EU	2	Extraction & Mining	1981	1994	3.4366e+06	3.01218e+06	401745
1784	1	EU	2	Extraction & Mining	1981	1995	3.33128e+06	2.919e+06	389098
1785	1	EU	2	Extraction & Mining	1981	1996	3.23327e+06	2.83233e+06	377332
1786	1	EU	2	Extraction & Mining	1981	1997	3.14174e+06	2.75142e+06	366352
1787	1	EU	2	Extraction & Mining	1981	1998	3.05601e+06	2.67568e+06	356074
1788	1	EU	2	Extraction & Mining	1981	1999	2.9755e+06	2.60458e+06	346430
1789	1	EU	2	Extraction & Mining	1981	2000	2.89971e+06	2.53767e+06	337358
1790	1	EU	2	Extraction & Mining	1981	2001	2.82819e+06	2.47455e+06	328806
1791	1	EU	2	Extraction & Mining	1981	2002	2.76057e+06	2.41489e+06	320727
1792	1	EU	2	Extraction & Mining	1981	2003	2.69651e+06	2.35839e+06	313080
1793	1	EU	2	Extraction & Mining	1981	2004	2.63571e+06	2.30479e+06	305829
1794	1	EU	2	Extraction & Mining	1981	2005	2.57791e+06	2.25384e+06	298942
1795	1	EU	2	Extraction & Mining	1981	2006	2.52288e+06	2.20535e+06	292391
1796	1	EU	2	Extraction & Mining	1981	2007	2.47041e+06	2.15913e+06	286150
1797	1	EU	2	Extraction & Mining	1981	2008	2.42031e+06	2.11501e+06	280196
1798	1	EU	2	Extraction & Mining	1981	2009	2.37242e+06	2.07284e+06	274509
1799	1	EU	2	Extraction & Mining	1981	2010	2.32657e+06	2.03249e+06	269070
1800	1	EU	2	Extraction & Mining	1981	2011	2.28264e+06	1.99382e+06	263862
1801	1	EU	2	Extraction & Mining	1981	2012	2.24049e+06	1.95674e+06	258870
1802	1	EU	2	Extraction & Mining	1981	2013	2.20002e+06	1.92114e+06	254080
1803	1	EU	2	Extraction & Mining	1981	2014	2.16111e+06	1.88693e+06	249479
1804	1	EU	2	Extraction & Mining	1981	2015	2.12368e+06	1.85402e+06	245055
1805	1	EU	2	Extraction & Mining	1981	2016	2.08763e+06	1.82233e+06	240798
1806	1	EU	2	Extraction & Mining	1981	2017	2.05289e+06	1.7918e+06	236698
1807	1	EU	2	Extraction & Mining	1981	2018	2.01937e+06	1.76235e+06	232746
1808	1	EU	2	Extraction & Mining	1981	2019	1.98702e+06	1.73393e+06	228934
1809	1	EU	2	Extraction & Mining	1982	1982	6.24909e+06	5.49427e+06	676387
1810	1	EU	2	Extraction & Mining	1982	1983	5.93063e+06	5.21636e+06	642485
1811	1	EU	2	Extraction & Mining	1982	1984	5.57685e+06	4.90507e+06	603940
1812	1	EU	2	Extraction & Mining	1982	1985	5.25743e+06	4.6224e+06	569064
1813	1	EU	2	Extraction & Mining	1982	1986	4.97334e+06	4.37013e+06	538112
1814	1	EU	2	Extraction & Mining	1982	1987	4.7217e+06	4.14641e+06	510689
1815	1	EU	2	Extraction & Mining	1982	1988	4.49852e+06	3.94801e+06	486305
1816	1	EU	2	Extraction & Mining	1982	1989	4.29957e+06	3.77131e+06	464500
1817	1	EU	2	Extraction & Mining	1982	1990	4.12109e+06	3.61293e+06	444878
1818	1	EU	2	Extraction & Mining	1982	1991	3.95988e+06	3.47003e+06	427112
1819	1	EU	2	Extraction & Mining	1982	1992	3.81332e+06	3.34023e+06	410933
1820	1	EU	2	Extraction & Mining	1982	1993	3.67931e+06	3.22164e+06	396124
1821	1	EU	2	Extraction & Mining	1982	1994	3.55612e+06	3.11271e+06	382504
1822	1	EU	2	Extraction & Mining	1982	1995	3.44236e+06	3.01218e+06	369925
1823	1	EU	2	Extraction & Mining	1982	1996	3.33687e+06	2.919e+06	358263
1824	1	EU	2	Extraction & Mining	1982	1997	3.23868e+06	2.83233e+06	347414
1825	1	EU	2	Extraction & Mining	1982	1998	3.14699e+06	2.75142e+06	337290
1826	1	EU	2	Extraction & Mining	1982	1999	3.06112e+06	2.67568e+06	327815
1827	1	EU	2	Extraction & Mining	1982	2000	2.98048e+06	2.60458e+06	318924
1828	1	EU	2	Extraction & Mining	1982	2001	2.90455e+06	2.53767e+06	310561
1829	1	EU	2	Extraction & Mining	1982	2002	2.83291e+06	2.47455e+06	302677
1830	1	EU	2	Extraction & Mining	1982	2003	2.76518e+06	2.41489e+06	295229
1831	1	EU	2	Extraction & Mining	1982	2004	2.70101e+06	2.35839e+06	288181
1832	1	EU	2	Extraction & Mining	1982	2005	2.6401e+06	2.30479e+06	281498
1833	1	EU	2	Extraction & Mining	1982	2006	2.58221e+06	2.25384e+06	275151
1834	1	EU	2	Extraction & Mining	1982	2007	2.52709e+06	2.20535e+06	269113
1835	1	EU	2	Extraction & Mining	1982	2008	2.47453e+06	2.15913e+06	263362
1836	1	EU	2	Extraction & Mining	1982	2009	2.42435e+06	2.11501e+06	257875
1837	1	EU	2	Extraction & Mining	1982	2010	2.37637e+06	2.07284e+06	252634
1838	1	EU	2	Extraction & Mining	1982	2011	2.33045e+06	2.03249e+06	247623
1839	1	EU	2	Extraction & Mining	1982	2012	2.28644e+06	1.99382e+06	242824
1840	1	EU	2	Extraction & Mining	1982	2013	2.24422e+06	1.95674e+06	238224
1841	1	EU	2	Extraction & Mining	1982	2014	2.20368e+06	1.92114e+06	233810
1842	1	EU	2	Extraction & Mining	1982	2015	2.16471e+06	1.88693e+06	229571
1843	1	EU	2	Extraction & Mining	1982	2016	2.12722e+06	1.85402e+06	225496
1844	1	EU	2	Extraction & Mining	1982	2017	2.09111e+06	1.82233e+06	221574
1845	1	EU	2	Extraction & Mining	1982	2018	2.05631e+06	1.7918e+06	217797
1846	1	EU	2	Extraction & Mining	1982	2019	2.02274e+06	1.76235e+06	214156
1847	1	EU	2	Extraction & Mining	1983	1983	6.32167e+06	5.49427e+06	702634
1848	1	EU	2	Extraction & Mining	1983	1984	5.99959e+06	5.21636e+06	667383
1849	1	EU	2	Extraction & Mining	1983	1985	5.64168e+06	4.90507e+06	627349
1850	1	EU	2	Extraction & Mining	1983	1986	5.31849e+06	4.6224e+06	591145
1851	1	EU	2	Extraction & Mining	1983	1987	5.03103e+06	4.37013e+06	559024
1852	1	EU	2	Extraction & Mining	1983	1988	4.77641e+06	4.14641e+06	530569
1853	1	EU	2	Extraction & Mining	1983	1989	4.55057e+06	3.94801e+06	505267
1854	1	EU	2	Extraction & Mining	1983	1990	4.34926e+06	3.77131e+06	482640
1855	1	EU	2	Extraction & Mining	1983	1991	4.16865e+06	3.61293e+06	462277
1856	1	EU	2	Extraction & Mining	1983	1992	4.00552e+06	3.47003e+06	443839
1857	1	EU	2	Extraction & Mining	1983	1993	3.85722e+06	3.34023e+06	427048
1858	1	EU	2	Extraction & Mining	1983	1994	3.72161e+06	3.22164e+06	411677
1859	1	EU	2	Extraction & Mining	1983	1995	3.59696e+06	3.11271e+06	397540
1860	1	EU	2	Extraction & Mining	1983	1996	3.48185e+06	3.01218e+06	384482
1861	1	EU	2	Extraction & Mining	1983	1997	3.37511e+06	2.919e+06	372376
1862	1	EU	2	Extraction & Mining	1983	1998	3.27576e+06	2.83233e+06	361113
1863	1	EU	2	Extraction & Mining	1983	1999	3.18299e+06	2.75142e+06	350602
1864	1	EU	2	Extraction & Mining	1983	2000	3.0961e+06	2.67568e+06	340764
1865	1	EU	2	Extraction & Mining	1983	2001	3.0145e+06	2.60458e+06	331532
1866	1	EU	2	Extraction & Mining	1983	2002	2.93769e+06	2.53767e+06	322849
1867	1	EU	2	Extraction & Mining	1983	2003	2.8652e+06	2.47455e+06	314663
1868	1	EU	2	Extraction & Mining	1983	2004	2.79667e+06	2.41489e+06	306929
1869	1	EU	2	Extraction & Mining	1983	2005	2.73175e+06	2.35839e+06	299610
1870	1	EU	2	Extraction & Mining	1983	2006	2.67013e+06	2.30479e+06	292669
1871	1	EU	2	Extraction & Mining	1983	2007	2.61156e+06	2.25384e+06	286078
1872	1	EU	2	Extraction & Mining	1983	2008	2.55579e+06	2.20535e+06	279807
1873	1	EU	2	Extraction & Mining	1983	2009	2.50262e+06	2.15913e+06	273834
1874	1	EU	2	Extraction & Mining	1983	2010	2.45185e+06	2.11501e+06	268135
1875	1	EU	2	Extraction & Mining	1983	2011	2.40331e+06	2.07284e+06	262692
1876	1	EU	2	Extraction & Mining	1983	2012	2.35685e+06	2.03249e+06	257486
1877	1	EU	2	Extraction & Mining	1983	2013	2.31234e+06	1.99382e+06	252502
1878	1	EU	2	Extraction & Mining	1983	2014	2.26963e+06	1.95674e+06	247724
1879	1	EU	2	Extraction & Mining	1983	2015	2.22862e+06	1.92114e+06	243139
1880	1	EU	2	Extraction & Mining	1983	2016	2.18919e+06	1.88693e+06	238735
1881	1	EU	2	Extraction & Mining	1983	2017	2.15126e+06	1.85402e+06	234501
1882	1	EU	2	Extraction & Mining	1983	2018	2.11474e+06	1.82233e+06	230427
1883	1	EU	2	Extraction & Mining	1983	2019	2.07953e+06	1.7918e+06	226503
1884	1	EU	2	Extraction & Mining	1984	1984	6.44644e+06	5.49427e+06	738539
1885	1	EU	2	Extraction & Mining	1984	1985	6.11813e+06	5.21636e+06	701495
1886	1	EU	2	Extraction & Mining	1984	1986	5.75312e+06	4.90507e+06	659415
1887	1	EU	2	Extraction & Mining	1984	1987	5.42347e+06	4.6224e+06	621354
1888	1	EU	2	Extraction & Mining	1984	1988	5.13025e+06	4.37013e+06	587582
1889	1	EU	2	Extraction & Mining	1984	1989	4.87053e+06	4.14641e+06	557664
1890	1	EU	2	Extraction & Mining	1984	1990	4.64015e+06	3.94801e+06	531061
1891	1	EU	2	Extraction & Mining	1984	1991	4.43479e+06	3.77131e+06	507271
1892	1	EU	2	Extraction & Mining	1984	1992	4.25055e+06	3.61293e+06	485863
1893	1	EU	2	Extraction & Mining	1984	1993	4.08412e+06	3.47003e+06	466478
1894	1	EU	2	Extraction & Mining	1984	1994	3.93283e+06	3.34023e+06	448826
1895	1	EU	2	Extraction & Mining	1984	1995	3.79448e+06	3.22164e+06	432666
1896	1	EU	2	Extraction & Mining	1984	1996	3.66731e+06	3.11271e+06	417804
1897	1	EU	2	Extraction & Mining	1984	1997	3.54988e+06	3.01218e+06	404077
1898	1	EU	2	Extraction & Mining	1984	1998	3.44098e+06	2.919e+06	391351
1899	1	EU	2	Extraction & Mining	1984	1999	3.33963e+06	2.83233e+06	379511
1900	1	EU	2	Extraction & Mining	1984	2000	3.24499e+06	2.75142e+06	368462
1901	1	EU	2	Extraction & Mining	1984	2001	3.15636e+06	2.67568e+06	358121
1902	1	EU	2	Extraction & Mining	1984	2002	3.07312e+06	2.60458e+06	348417
1903	1	EU	2	Extraction & Mining	1984	2003	2.99476e+06	2.53767e+06	339289
1904	1	EU	2	Extraction & Mining	1984	2004	2.92083e+06	2.47455e+06	330684
1905	1	EU	2	Extraction & Mining	1984	2005	2.85092e+06	2.41489e+06	322555
1906	1	EU	2	Extraction & Mining	1984	2006	2.7847e+06	2.35839e+06	314861
1907	1	EU	2	Extraction & Mining	1984	2007	2.72185e+06	2.30479e+06	307566
1908	1	EU	2	Extraction & Mining	1984	2008	2.66211e+06	2.25384e+06	300637
1909	1	EU	2	Extraction & Mining	1984	2009	2.60523e+06	2.20535e+06	294046
1910	1	EU	2	Extraction & Mining	1984	2010	2.55099e+06	2.15913e+06	287767
1911	1	EU	2	Extraction & Mining	1984	2011	2.49921e+06	2.11501e+06	281777
1912	1	EU	2	Extraction & Mining	1984	2012	2.44971e+06	2.07284e+06	276056
1913	1	EU	2	Extraction & Mining	1984	2013	2.40233e+06	2.03249e+06	270584
1914	1	EU	2	Extraction & Mining	1984	2014	2.35693e+06	1.99382e+06	265345
1915	1	EU	2	Extraction & Mining	1984	2015	2.31337e+06	1.95674e+06	260323
1916	1	EU	2	Extraction & Mining	1984	2016	2.27155e+06	1.92114e+06	255504
1917	1	EU	2	Extraction & Mining	1984	2017	2.23134e+06	1.88693e+06	250875
1918	1	EU	2	Extraction & Mining	1984	2018	2.19266e+06	1.85402e+06	246425
1919	1	EU	2	Extraction & Mining	1984	2019	2.15542e+06	1.82233e+06	242143
1920	1	EU	2	Extraction & Mining	1985	1985	6.61309e+06	5.49427e+06	737770
1921	1	EU	2	Extraction & Mining	1985	1986	6.27613e+06	5.21636e+06	700764
1922	1	EU	2	Extraction & Mining	1985	1987	5.90168e+06	4.90507e+06	658728
1923	1	EU	2	Extraction & Mining	1985	1988	5.56367e+06	4.6224e+06	620707
1924	1	EU	2	Extraction & Mining	1985	1989	5.26311e+06	4.37013e+06	586970
1925	1	EU	2	Extraction & Mining	1985	1990	4.99691e+06	4.14641e+06	557083
1926	1	EU	2	Extraction & Mining	1985	1991	4.76077e+06	3.94801e+06	530509
1927	1	EU	2	Extraction & Mining	1985	1992	4.55026e+06	3.77131e+06	506744
1928	1	EU	2	Extraction & Mining	1985	1993	4.36137e+06	3.61293e+06	485358
1929	1	EU	2	Extraction & Mining	1985	1994	4.19074e+06	3.47003e+06	465993
1930	1	EU	2	Extraction & Mining	1985	1995	4.03561e+06	3.34023e+06	448359
1931	1	EU	2	Extraction & Mining	1985	1996	3.89374e+06	3.22164e+06	432217
1932	1	EU	2	Extraction & Mining	1985	1997	3.76333e+06	3.11271e+06	417370
1933	1	EU	2	Extraction & Mining	1985	1998	3.64289e+06	3.01218e+06	403658
1934	1	EU	2	Extraction & Mining	1985	1999	3.5312e+06	2.919e+06	390945
1935	1	EU	2	Extraction & Mining	1985	2000	3.42725e+06	2.83233e+06	379117
1936	1	EU	2	Extraction & Mining	1985	2001	3.33018e+06	2.75142e+06	368080
1937	1	EU	2	Extraction & Mining	1985	2002	3.23926e+06	2.67568e+06	357749
1938	1	EU	2	Extraction & Mining	1985	2003	3.15388e+06	2.60458e+06	348055
1939	1	EU	2	Extraction & Mining	1985	2004	3.0735e+06	2.53767e+06	338937
1940	1	EU	2	Extraction & Mining	1985	2005	2.99766e+06	2.47455e+06	330340
1941	1	EU	2	Extraction & Mining	1985	2006	2.92595e+06	2.41489e+06	322220
1942	1	EU	2	Extraction & Mining	1985	2007	2.85801e+06	2.35839e+06	314534
1943	1	EU	2	Extraction & Mining	1985	2008	2.79354e+06	2.30479e+06	307246
1944	1	EU	2	Extraction & Mining	1985	2009	2.73225e+06	2.25384e+06	300324
1945	1	EU	2	Extraction & Mining	1985	2010	2.6739e+06	2.20535e+06	293740
1946	1	EU	2	Extraction & Mining	1985	2011	2.61826e+06	2.15913e+06	287468
1947	1	EU	2	Extraction & Mining	1985	2012	2.56514e+06	2.11501e+06	281484
1948	1	EU	2	Extraction & Mining	1985	2013	2.51435e+06	2.07284e+06	275769
1949	1	EU	2	Extraction & Mining	1985	2014	2.46574e+06	2.03249e+06	270302
1950	1	EU	2	Extraction & Mining	1985	2015	2.41916e+06	1.99382e+06	265069
1951	1	EU	2	Extraction & Mining	1985	2016	2.37447e+06	1.95674e+06	260052
1952	1	EU	2	Extraction & Mining	1985	2017	2.33156e+06	1.92114e+06	255238
1953	1	EU	2	Extraction & Mining	1985	2018	2.29031e+06	1.88693e+06	250614
1954	1	EU	2	Extraction & Mining	1985	2019	2.25062e+06	1.85402e+06	246168
1955	1	EU	2	Extraction & Mining	1986	1986	6.76991e+06	5.49427e+06	733837
1956	1	EU	2	Extraction & Mining	1986	1987	6.42498e+06	5.21636e+06	697009
1957	1	EU	2	Extraction & Mining	1986	1988	6.04163e+06	4.90507e+06	655202
1958	1	EU	2	Extraction & Mining	1986	1989	5.69561e+06	4.6224e+06	617398
1959	1	EU	2	Extraction & Mining	1986	1990	5.38794e+06	4.37013e+06	583859
1960	1	EU	2	Extraction & Mining	1986	1991	5.11545e+06	4.14641e+06	554148
1961	1	EU	2	Extraction & Mining	1986	1992	4.87373e+06	3.94801e+06	527730
1962	1	EU	2	Extraction & Mining	1986	1993	4.65824e+06	3.77131e+06	504105
1963	1	EU	2	Extraction & Mining	1986	1994	4.46487e+06	3.61293e+06	482845
1964	1	EU	2	Extraction & Mining	1986	1995	4.29018e+06	3.47003e+06	463594
1965	1	EU	2	Extraction & Mining	1986	1996	4.13136e+06	3.34023e+06	446063
1966	1	EU	2	Extraction & Mining	1986	1997	3.98611e+06	3.22164e+06	430015
1967	1	EU	2	Extraction & Mining	1986	1998	3.85259e+06	3.11271e+06	415254
1968	1	EU	2	Extraction & Mining	1986	1999	3.72928e+06	3.01218e+06	401621
1969	1	EU	2	Extraction & Mining	1986	2000	3.61493e+06	2.919e+06	388981
1970	1	EU	2	Extraction & Mining	1986	2001	3.5085e+06	2.83233e+06	377221
1971	1	EU	2	Extraction & Mining	1986	2002	3.40912e+06	2.75142e+06	366246
1972	1	EU	2	Extraction & Mining	1986	2003	3.31604e+06	2.67568e+06	355975
1973	1	EU	2	Extraction & Mining	1986	2004	3.22862e+06	2.60458e+06	346336
1974	1	EU	2	Extraction & Mining	1986	2005	3.14632e+06	2.53767e+06	337269
1975	1	EU	2	Extraction & Mining	1986	2006	3.06867e+06	2.47455e+06	328721
1976	1	EU	2	Extraction & Mining	1986	2007	2.99525e+06	2.41489e+06	320646
1977	1	EU	2	Extraction & Mining	1986	2008	2.9257e+06	2.35839e+06	313002
1978	1	EU	2	Extraction & Mining	1986	2009	2.85969e+06	2.30479e+06	305755
1979	1	EU	2	Extraction & Mining	1986	2010	2.79694e+06	2.25384e+06	298872
1980	1	EU	2	Extraction & Mining	1986	2011	2.7372e+06	2.20535e+06	292324
1981	1	EU	2	Extraction & Mining	1986	2012	2.68024e+06	2.15913e+06	286086
1982	1	EU	2	Extraction & Mining	1986	2013	2.62585e+06	2.11501e+06	280136
1983	1	EU	2	Extraction & Mining	1986	2014	2.57386e+06	2.07284e+06	274451
1984	1	EU	2	Extraction & Mining	1986	2015	2.52409e+06	2.03249e+06	269015
1985	1	EU	2	Extraction & Mining	1986	2016	2.4764e+06	1.99382e+06	263809
1986	1	EU	2	Extraction & Mining	1986	2017	2.43065e+06	1.95674e+06	258820
1987	1	EU	2	Extraction & Mining	1986	2018	2.38671e+06	1.92114e+06	254031
1988	1	EU	2	Extraction & Mining	1986	2019	2.34448e+06	1.88693e+06	249432
1989	1	EU	2	Extraction & Mining	1987	1987	6.90516e+06	5.49427e+06	744223
1990	1	EU	2	Extraction & Mining	1987	1988	6.55351e+06	5.21636e+06	706842
1991	1	EU	2	Extraction & Mining	1987	1989	6.16246e+06	4.90507e+06	664451
1992	1	EU	2	Extraction & Mining	1987	1990	5.8094e+06	4.6224e+06	626135
1993	1	EU	2	Extraction & Mining	1987	1991	5.49543e+06	4.37013e+06	592148
1994	1	EU	2	Extraction & Mining	1987	1992	5.21735e+06	4.14641e+06	562043
1995	1	EU	2	Extraction & Mining	1987	1993	4.97067e+06	3.94801e+06	535276
1996	1	EU	2	Extraction & Mining	1987	1994	4.75075e+06	3.77131e+06	511340
1997	1	EU	2	Extraction & Mining	1987	1995	4.55341e+06	3.61293e+06	489798
1998	1	EU	2	Extraction & Mining	1987	1996	4.37513e+06	3.47003e+06	470293
[truncated: 59,201 more rows]

## Sheet: stock_regression_data
	year	region_group_no	region_group	product_group_No	product_group	value_added_def	POP	MF	GHG	metalC	MF_d_VA	GHG_d_VA	Metal_d_VA	MF_cap	GHG_cap	metalC_cap	value_added_def_log	MF_log	GHG_log	metalC_log
Description						Deflated Value Added (million EUR)	Population	Material Footprint of Machinery Stock (ton)	Carbon Footprint of Machinery Stock (ton)	Metal Footprint of Machinery Stock (ton)	MF/VA (ton/k EUR)	GHG/VA (ton/k EUR)	MetalC/VA (ton/k EUR)	per capita MF (ton/cap)	per capita GHG (ton/cap)	per capita metalC (ton/cap)	log10(value_added_def)	log10(MF)	log10(GHG)	log10(metalC)
0	2000	1	EU	1	Agriculture and Food	484369	581266716	6.20313e+08	4.73358e+08	6.57241e+07	1.28066	0.977267	0.13569	1.06717	0.814355	0.11307	5.68518	8.79261	8.67519	7.81772
1	2000	1	EU	2	Extraction & Mining	133640	581266716	1.19008e+08	9.42164e+07	1.19591e+07	0.890514	0.705001	0.0894873	0.204739	0.162088	0.0205742	5.12594	8.07558	7.97413	7.0777
2	2000	1	EU	3	Other Manufacturing	994164	581266716	1.24802e+09	9.36135e+08	1.27465e+08	1.25535	0.94163	0.128213	2.14708	1.61051	0.219288	5.99746	9.09622	8.97134	8.10539
3	2000	1	EU	4	Machinery	811740	581266716	5.32388e+08	3.9284e+08	5.20634e+07	0.65586	0.483948	0.0641379	0.91591	0.675835	0.0895688	5.90942	8.72623	8.59422	7.71653
4	2000	1	EU	5	Utility	342740	581266716	6.19634e+08	4.67788e+08	6.10544e+07	1.80788	1.36485	0.178136	1.06601	0.804774	0.105037	5.53496	8.79213	8.67005	7.78572
5	2000	1	EU	6	Construction	2.10526e+06	581266716	4.2487e+08	3.27912e+08	4.63189e+07	0.201813	0.155758	0.0220015	0.730938	0.564134	0.0796861	6.32331	8.62826	8.51576	7.66576
6	2000	1	EU	7	Transport	966536	581266716	5.09305e+08	3.9368e+08	5.70311e+07	0.526938	0.40731	0.0590057	0.876198	0.677279	0.0981152	5.98522	8.70698	8.59514	7.75611
7	2000	1	EU	8	Other Services	5.82909e+06	581266716	2.76512e+09	2.07257e+09	2.80892e+08	0.474366	0.355557	0.048188	4.75705	3.56562	0.483241	6.7656	9.44171	9.31651	8.44854
8	2000	2	US_CA_AU	1	Agriculture and Food	335014	332001141	4.07226e+08	3.30698e+08	4.79015e+07	1.21555	0.987119	0.142984	1.22658	0.996076	0.144281	5.52506	8.60984	8.51943	7.68035
9	2000	2	US_CA_AU	2	Extraction & Mining	138919	332001141	1.74771e+08	1.44066e+08	2.11621e+07	1.25808	1.03706	0.152334	0.526416	0.433933	0.0637409	5.14276	8.24247	8.15856	7.32556
10	2000	2	US_CA_AU	3	Other Manufacturing	755655	332001141	1.39955e+09	1.13478e+09	1.4308e+08	1.8521	1.50172	0.189346	4.2155	3.418	0.430963	5.87832	9.14599	9.05491	8.15558
11	2000	2	US_CA_AU	4	Machinery	714994	332001141	5.20555e+08	4.2419e+08	5.81379e+07	0.728055	0.593277	0.0813124	1.56793	1.27768	0.175113	5.8543	8.71647	8.62756	7.76446
12	2000	2	US_CA_AU	5	Utility	314098	332001141	3.73241e+08	3.04007e+08	4.32818e+07	1.1883	0.967875	0.137797	1.12422	0.915682	0.130366	5.49706	8.57199	8.48288	7.63631
13	2000	2	US_CA_AU	6	Construction	2.40045e+06	332001141	4.15468e+08	3.18296e+08	4.55605e+07	0.173079	0.132598	0.01898	1.2514	0.958719	0.13723	6.38029	8.61854	8.50283	7.65859
14	2000	2	US_CA_AU	7	Transport	910102	332001141	6.96281e+08	4.86441e+08	6.98542e+07	0.765058	0.53449	0.0767543	2.09722	1.46518	0.210404	5.95909	8.84278	8.68703	7.84419
15	2000	2	US_CA_AU	8	Other Services	7.37927e+06	332001141	3.96353e+09	2.96367e+09	4.22205e+08	0.537117	0.401622	0.057215	11.9383	8.9267	1.2717	6.86801	9.59808	9.47183	8.62552
16	2000	3	JP_KR	1	Agriculture and Food	167569	173851111	1.97137e+08	1.76279e+08	3.97716e+07	1.17645	1.05198	0.237344	1.13394	1.01397	0.228768	5.22419	8.29477	8.2462	7.59957
17	2000	3	JP_KR	2	Extraction & Mining	4150.44	173851111	8.84978e+06	8.19226e+06	1.79688e+06	2.13225	1.97383	0.432937	0.0509043	0.0471223	0.0103357	3.61809	6.94693	6.9134	6.25452
18	2000	3	JP_KR	3	Other Manufacturing	364932	173851111	6.62993e+08	5.76904e+08	1.17023e+08	1.81676	1.58085	0.320671	3.81357	3.31838	0.673123	5.56221	8.82151	8.7611	8.06827
19	2000	3	JP_KR	4	Machinery	305564	173851111	5.6319e+08	4.58746e+08	9.75407e+07	1.84312	1.50131	0.319216	3.2395	2.63873	0.561059	5.4851	8.75066	8.66157	7.98919
20	2000	3	JP_KR	5	Utility	111421	173851111	2.4748e+08	2.19468e+08	5.04453e+07	2.22114	1.96973	0.452747	1.42352	1.26239	0.290164	5.04697	8.39354	8.34137	7.70282
21	2000	3	JP_KR	6	Construction	450423	173851111	4.75343e+08	4.13252e+08	7.67663e+07	1.05533	0.917476	0.170432	2.73419	2.37705	0.441563	5.65362	8.67701	8.61622	7.88517
22	2000	3	JP_KR	7	Transport	380446	173851111	3.02547e+08	2.6601e+08	4.80837e+07	0.795244	0.699206	0.126388	1.74027	1.5301	0.27658	5.58029	8.48079	8.4249	7.682
23	2000	3	JP_KR	8	Other Services	2.058e+06	173851111	1.20773e+09	1.01685e+09	1.86025e+08	0.586843	0.494098	0.0903909	6.9469	5.849	1.07002	6.31345	9.08197	9.00726	8.26957
24	2000	4	CN	1	Agriculture and Food	469955	1262645000	1.86901e+08	1.70666e+08	1.04734e+07	0.3977	0.363153	0.0222859	0.148023	0.135165	0.0082948	5.67206	8.27161	8.23215	7.02009
25	2000	4	CN	2	Extraction & Mining	67397.1	1262645000	1.30131e+08	1.01971e+08	7.17951e+06	1.93081	1.51299	0.106526	0.103062	0.08076	0.00568609	4.82864	8.11438	8.00848	6.85609
26	2000	4	CN	3	Other Manufacturing	316484	1262645000	1.66645e+09	1.61419e+09	9.6101e+07	5.26551	5.10037	0.303652	1.31981	1.27842	0.0761108	5.50035	9.22179	9.20795	7.98273
27	2000	4	CN	4	Machinery	181179	1262645000	3.50412e+08	2.90757e+08	1.93499e+07	1.93406	1.6048	0.1068	0.277522	0.230276	0.0153249	5.25811	8.54458	8.46353	7.28668
28	2000	4	CN	5	Utility	48650.7	1262645000	1.29205e+09	1.198e+09	7.44156e+07	26.5578	24.6245	1.52959	1.02329	0.948801	0.0589363	4.68709	9.11128	9.07846	7.87166
29	2000	4	CN	6	Construction	210635	1262645000	3.25387e+07	3.02332e+07	1.85942e+06	0.154479	0.143534	0.00882768	0.0257703	0.0239444	0.00147264	5.32353	7.5124	7.48048	6.26938
30	2000	4	CN	7	Transport	257799	1262645000	1.05821e+09	9.37425e+08	6.00732e+07	4.10481	3.63627	0.233024	0.838093	0.74243	0.0475773	5.41128	9.02457	8.97194	7.77868
31	2000	4	CN	8	Other Services	734393	1262645000	4.51258e+08	3.92574e+08	2.5461e+07	0.614463	0.534556	0.0346695	0.357391	0.310914	0.0201648	5.86593	8.65442	8.59392	7.40588
32	2000	5	OtherAsia	1	Agriculture and Food	505172	2177721596	6.10748e+08	3.45315e+08	3.09274e+07	1.20899	0.68356	0.0612215	0.280453	0.158567	0.0142017	5.70344	8.78586	8.53822	7.49034
33	2000	5	OtherAsia	2	Extraction & Mining	152731	2177721596	2.5314e+08	1.36979e+08	1.18827e+07	1.65742	0.896864	0.0778011	0.116241	0.0629002	0.00545647	5.18393	8.40336	8.13665	7.07491
34	2000	5	OtherAsia	3	Other Manufacturing	304724	2177721596	1.82395e+09	1.08589e+09	9.51075e+07	5.98559	3.56353	0.31211	0.837552	0.498637	0.0436729	5.48391	9.26101	9.03579	7.97821
35	2000	5	OtherAsia	4	Machinery	154092	2177721596	5.65192e+08	3.09909e+08	2.71356e+07	3.6679	2.0112	0.1761	0.259534	0.142309	0.0124605	5.18778	8.7522	8.49123	7.43354
36	2000	5	OtherAsia	5	Utility	133313	2177721596	1.36734e+09	8.0037e+08	7.18793e+07	10.2566	6.00368	0.539175	0.627874	0.367526	0.0330066	5.12487	9.13588	8.90329	7.8566
37	2000	5	OtherAsia	6	Construction	298290	2177721596	6.40669e+08	3.39815e+08	2.93994e+07	2.1478	1.13921	0.0985597	0.294192	0.156042	0.0135001	5.47464	8.80663	8.53124	7.46834
38	2000	5	OtherAsia	7	Transport	195980	2177721596	7.85526e+08	4.71781e+08	4.4913e+07	4.00819	2.40729	0.229171	0.36071	0.21664	0.0206239	5.29221	8.89516	8.67374	7.65237
39	2000	5	OtherAsia	8	Other Services	1.10202e+06	2177721596	1.36578e+09	8.23691e+08	7.59037e+07	1.23934	0.747435	0.0688767	0.62716	0.378235	0.0348546	6.04219	9.13538	8.91576	7.88026
40	2000	6	OtherDevelop	1	Agriculture and Food	567999	1564525985	4.04115e+08	2.68083e+08	3.26496e+07	0.71147	0.471978	0.0574817	0.258299	0.171351	0.0208687	5.75435	8.6065	8.42827	7.51388
41	2000	6	OtherDevelop	2	Extraction & Mining	435849	1564525985	1.30391e+08	8.6021e+07	1.00583e+07	0.299165	0.197364	0.0230776	0.083342	0.0549821	0.006429	5.63934	8.11525	7.9346	7.00253
42	2000	6	OtherDevelop	3	Other Manufacturing	500577	1564525985	1.16577e+09	8.3743e+08	9.29762e+07	2.32886	1.67293	0.185738	0.745128	0.535261	0.0594277	5.69947	9.06661	8.92295	7.96837
43	2000	6	OtherDevelop	4	Machinery	348466	1564525985	9.24387e+08	5.47124e+08	7.12345e+07	2.65273	1.57009	0.204423	0.590841	0.349706	0.0455311	5.54216	8.96585	8.73809	7.85269
44	2000	6	OtherDevelop	5	Utility	165288	1564525985	4.29235e+08	3.47705e+08	3.51708e+07	2.59689	2.10363	0.212784	0.274355	0.222243	0.0224801	5.21824	8.6327	8.54121	7.54618
45	2000	6	OtherDevelop	6	Construction	643355	1564525985	3.76456e+08	2.34373e+08	3.06769e+07	0.585145	0.364298	0.0476827	0.24062	0.149804	0.0196078	5.80845	8.57571	8.36991	7.48681
46	2000	6	OtherDevelop	7	Transport	360045	1564525985	7.09575e+08	4.6051e+08	5.66477e+07	1.97079	1.27903	0.157335	0.45354	0.294345	0.0362076	5.55636	8.851	8.66324	7.75318
47	2000	6	OtherDevelop	8	Other Services	2.17168e+06	1564525985	7.47788e+08	5.13391e+08	6.30714e+07	0.344335	0.236402	0.0290426	0.477964	0.328145	0.0403134	6.3368	8.87378	8.71045	7.79983
48	2001	1	EU	1	Agriculture and Food	493132	581540071	6.44504e+08	4.83292e+08	6.74469e+07	1.30696	0.980046	0.136773	1.10827	0.831055	0.11598	5.69296	8.80923	8.68421	7.82896
49	2001	1	EU	2	Extraction & Mining	136198	581540071	1.22423e+08	9.55238e+07	1.21471e+07	0.898859	0.701358	0.0891866	0.210515	0.16426	0.0208878	5.13417	8.08786	7.98011	7.08447
50	2001	1	EU	3	Other Manufacturing	993356	581540071	1.30291e+09	9.62166e+08	1.3137e+08	1.31163	0.968602	0.132249	2.24045	1.65451	0.2259	5.9971	9.11492	8.98325	8.1185
51	2001	1	EU	4	Machinery	841611	581540071	5.65782e+08	4.0841e+08	5.43784e+07	0.672261	0.485272	0.0646123	0.972903	0.70229	0.0935076	5.92511	8.75265	8.6111	7.73543
52	2001	1	EU	5	Utility	354726	581540071	6.44844e+08	4.79045e+08	6.27428e+07	1.81787	1.35046	0.176877	1.10886	0.823752	0.107891	5.54989	8.80945	8.68038	7.79756
53	2001	1	EU	6	Construction	2.10575e+06	581540071	4.29491e+08	3.28246e+08	4.63817e+07	0.203961	0.155881	0.0220262	0.73854	0.564442	0.0797567	6.32341	8.63295	8.5162	7.66635
54	2001	1	EU	7	Transport	1.00246e+06	581540071	5.54919e+08	4.14745e+08	6.05829e+07	0.553558	0.413729	0.0604343	0.954223	0.713185	0.104177	6.00107	8.74423	8.61778	7.78235
55	2001	1	EU	8	Other Services	5.9513e+06	581540071	2.94641e+09	2.15758e+09	2.93932e+08	0.495087	0.362538	0.0493896	5.06657	3.71011	0.505438	6.77461	9.46929	9.33397	8.46825
56	2001	2	US_CA_AU	1	Agriculture and Food	307629	335402857	4.25643e+08	3.38965e+08	4.86198e+07	1.38363	1.10186	0.158047	1.26905	1.01062	0.144959	5.48803	8.62905	8.53016	7.68681
57	2001	2	US_CA_AU	2	Extraction & Mining	153666	335402857	1.81782e+08	1.47072e+08	2.14119e+07	1.18296	0.957088	0.13934	0.541981	0.438495	0.0638394	5.18658	8.25955	8.16753	7.33066
58	2001	2	US_CA_AU	3	Other Manufacturing	708551	335402857	1.48923e+09	1.17744e+09	1.46536e+08	2.10179	1.66175	0.206811	4.44012	3.51051	0.436895	5.85037	9.17296	9.07094	8.16594
59	2001	2	US_CA_AU	4	Machinery	637960	335402857	5.46257e+08	4.35446e+08	5.90243e+07	0.856256	0.68256	0.0925204	1.62866	1.29828	0.17598	5.80479	8.7374	8.63893	7.77103
60	2001	2	US_CA_AU	5	Utility	293948	335402857	4.00616e+08	3.18853e+08	4.48358e+07	1.36288	1.08472	0.15253	1.19443	0.950656	0.133678	5.46827	8.60273	8.50359	7.65163
61	2001	2	US_CA_AU	6	Construction	2.36187e+06	335402857	4.49179e+08	3.35592e+08	4.74151e+07	0.190179	0.142088	0.0200753	1.33922	1.00056	0.141368	6.37326	8.65242	8.52581	7.67592
62	2001	2	US_CA_AU	7	Transport	979280	335402857	7.35921e+08	5.02929e+08	7.09767e+07	0.751492	0.513571	0.0724785	2.19414	1.49948	0.211616	5.99091	8.86683	8.70151	7.85112
63	2001	2	US_CA_AU	8	Other Services	7.66349e+06	335402857	4.2324e+09	3.09361e+09	4.33503e+08	0.552281	0.403682	0.0565673	12.6189	9.22356	1.29248	6.88443	9.62659	9.49047	8.63699
64	2001	3	JP_KR	1	Agriculture and Food	163162	174519164	2.04702e+08	1.79442e+08	4.04353e+07	1.25459	1.09978	0.247823	1.17295	1.02821	0.231696	5.21262	8.31112	8.25392	7.60676
65	2001	3	JP_KR	2	Extraction & Mining	4557.2	174519164	9.11047e+06	8.30233e+06	1.82038e+06	1.99914	1.8218	0.399451	0.0522033	0.0475726	0.0104308	3.6587	6.95954	6.9192	6.26016
66	2001	3	JP_KR	3	Other Manufacturing	374915	174519164	6.87334e+08	5.89361e+08	1.19782e+08	1.83331	1.57198	0.319491	3.93844	3.37705	0.686355	5.57393	8.83717	8.77038	8.07839
67	2001	3	JP_KR	4	Machinery	321452	174519164	5.99213e+08	4.78028e+08	1.01253e+08	1.86408	1.48709	0.314987	3.43351	2.73911	0.580183	5.50712	8.77758	8.67945	8.00541
68	2001	3	JP_KR	5	Utility	119221	174519164	2.5652e+08	2.23497e+08	5.13556e+07	2.15163	1.87464	0.430758	1.46987	1.28064	0.294269	5.07635	8.40912	8.34927	7.71059
69	2001	3	JP_KR	6	Construction	520070	174519164	4.816e+08	4.1364e+08	7.70117e+07	0.92603	0.795355	0.14808	2.75958	2.37017	0.44128	5.71606	8.68269	8.61662	7.88656
70	2001	3	JP_KR	7	Transport	372027	174519164	3.12834e+08	2.68391e+08	4.84591e+07	0.84089	0.721429	0.130257	1.79255	1.53789	0.277672	5.57057	8.49531	8.42877	7.68538
71	2001	3	JP_KR	8	Other Services	2.00493e+06	174519164	1.27685e+09	1.051e+09	1.9266e+08	0.636858	0.52421	0.0960934	7.31641	6.02229	1.10395	6.3021	9.10614	9.0216	8.28479
72	2001	4	CN	1	Agriculture and Food	481156	1271850000	1.95545e+08	1.73619e+08	1.11101e+07	0.406406	0.360837	0.0230904	0.153748	0.136509	0.00873538	5.68229	8.29125	8.2396	7.04572
73	2001	4	CN	2	Extraction & Mining	73172.2	1271850000	1.45062e+08	1.1048e+08	8.21295e+06	1.98247	1.50987	0.112241	0.114056	0.0868659	0.00645748	4.86435	8.16155	8.04329	6.9145
74	2001	4	CN	3	Other Manufacturing	341697	1271850000	1.78933e+09	1.6744e+09	1.04494e+08	5.2366	4.90026	0.305808	1.40687	1.31651	0.0821588	5.53364	9.25269	9.22386	8.01909
75	2001	4	CN	4	Machinery	200631	1271850000	3.66882e+08	2.95289e+08	2.06157e+07	1.82864	1.4718	0.102754	0.288463	0.232173	0.0162093	5.3024	8.56453	8.47025	7.3142
76	2001	4	CN	5	Utility	56497.4	1271850000	1.35902e+09	1.23124e+09	7.97183e+07	24.0545	21.7928	1.41101	1.06854	0.96807	0.062679	4.75203	9.13323	9.09034	7.90156
77	2001	4	CN	6	Construction	229716	1271850000	3.32832e+07	3.04145e+07	1.93774e+06	0.144889	0.1324	0.0084354	0.0261691	0.0239136	0.00152356	5.36119	7.52223	7.48308	6.2873
78	2001	4	CN	7	Transport	286994	1271850000	1.13822e+09	9.77601e+08	6.59766e+07	3.96602	3.40635	0.229889	0.894934	0.768645	0.0518745	5.45787	9.05623	8.99016	7.81939
79	2001	4	CN	8	Other Services	806660	1271850000	4.81897e+08	4.07617e+08	2.77686e+07	0.597398	0.505314	0.0344241	0.378895	0.320491	0.0218332	5.90669	8.68295	8.61025	7.44355
80	2001	5	OtherAsia	1	Agriculture and Food	536920	2211416551	6.44278e+08	3.56848e+08	3.1807e+07	1.19995	0.664621	0.0592398	0.291342	0.161366	0.0143831	5.72991	8.80907	8.55248	7.50252
81	2001	5	OtherAsia	2	Extraction & Mining	165142	2211416551	2.701e+08	1.43518e+08	1.23968e+07	1.63556	0.869055	0.0750674	0.122139	0.0648986	0.00560582	5.21786	8.43153	8.15691	7.09331
82	2001	5	OtherAsia	3	Other Manufacturing	296977	2211416551	1.92488e+09	1.12252e+09	9.81287e+07	6.4816	3.77982	0.330425	0.870431	0.507602	0.0443737	5.47272	9.2844	9.05019	7.9918
83	2001	5	OtherAsia	4	Machinery	171030	2211416551	6.02806e+08	3.22393e+08	2.81003e+07	3.52457	1.88501	0.164301	0.272588	0.145786	0.0127069	5.23307	8.78018	8.50839	7.44871
84	2001	5	OtherAsia	5	Utility	133191	2211416551	1.44236e+09	8.27229e+08	7.39278e+07	10.8292	6.21084	0.55505	0.652231	0.374072	0.0334301	5.12448	9.15907	8.91763	7.86881
85	2001	5	OtherAsia	6	Construction	308105	2211416551	6.83356e+08	3.55241e+08	3.05378e+07	2.21793	1.15298	0.0991147	0.309013	0.160639	0.0138091	5.4887	8.83465	8.55052	7.48484
86	2001	5	OtherAsia	7	Transport	206657	2211416551	8.24766e+08	4.84742e+08	4.58297e+07	3.991	2.34564	0.221767	0.372958	0.2192	0.0207241	5.31525	8.91633	8.68551	7.66115
87	2001	5	OtherAsia	8	Other Services	1.14405e+06	2211416551	1.42571e+09	8.42468e+08	7.72745e+07	1.24619	0.736389	0.0675445	0.644705	0.380963	0.0349435	6.05845	9.15403	8.92555	7.88804
88	2001	6	OtherDevelop	1	Agriculture and Food	572043	1596454418	4.15048e+08	2.73048e+08	3.36696e+07	0.725554	0.477321	0.0588585	0.259981	0.171034	0.0210902	5.75743	8.6181	8.43624	7.52724
89	2001	6	OtherDevelop	2	Extraction & Mining	402489	1596454418	1.35237e+08	8.85794e+07	1.04484e+07	0.336002	0.220079	0.0259594	0.084711	0.0554851	0.00654474	5.60475	8.1311	7.94733	7.01905
90	2001	6	OtherDevelop	3	Other Manufacturing	503009	1596454418	1.21009e+09	8.59426e+08	9.68398e+07	2.40569	1.70857	0.192521	0.757984	0.538334	0.0606593	5.70158	9.08282	8.93421	7.98605
91	2001	6	OtherDevelop	4	Machinery	361856	1596454418	9.47414e+08	5.5753e+08	7.32499e+07	2.61821	1.54075	0.202428	0.593449	0.34923	0.0458829	5.55854	8.97654	8.74627	7.86481
92	2001	6	OtherDevelop	5	Utility	161528	1596454418	4.42012e+08	3.53647e+08	3.63674e+07	2.73645	2.18939	0.225147	0.276871	0.22152	0.0227801	5.20825	8.64543	8.54857	7.56071
93	2001	6	OtherDevelop	6	Construction	650719	1596454418	3.6968e+08	2.30614e+08	3.02582e+07	0.56811	0.354399	0.0464997	0.231563	0.144454	0.0189534	5.81339	8.56783	8.36289	7.48084
94	2001	6	OtherDevelop	7	Transport	372132	1596454418	7.21807e+08	4.6611e+08	5.76717e+07	1.93965	1.25254	0.154977	0.452131	0.291966	0.0361249	5.5707	8.85842	8.66849	7.76096
95	2001	6	OtherDevelop	8	Other Services	2.20057e+06	1596454418	7.73153e+08	5.26865e+08	6.54176e+07	0.351342	0.239422	0.0297276	0.484294	0.330022	0.0409768	6.34254	8.88827	8.7217	7.81569
96	2002	1	EU	1	Agriculture and Food	509561	582331934	6.62503e+08	4.8942e+08	6.85401e+07	1.30014	0.960474	0.134508	1.13767	0.840448	0.117699	5.7072	8.82119	8.68968	7.83594
97	2002	1	EU	2	Extraction & Mining	130773	582331934	1.2576e+08	9.65652e+07	1.23151e+07	0.961664	0.738418	0.0941712	0.215959	0.165825	0.0211479	5.11652	8.09954	7.98482	7.09044
98	2002	1	EU	3	Other Manufacturing	1.00034e+06	582331934	1.35068e+09	9.82497e+08	1.3453e+08	1.35021	0.98216	0.134484	2.31942	1.68718	0.23102	6.00015	9.13055	8.99233	8.12882
99	2002	1	EU	4	Machinery	841424	582331934	5.88259e+08	4.16684e+08	5.57488e+07	0.699124	0.495213	0.0662553	1.01018	0.715543	0.0957337	5.92501	8.76957	8.61981	7.74624
100	2002	1	EU	5	Utility	366519	582331934	6.63501e+08	4.85676e+08	6.38877e+07	1.81028	1.32511	0.174309	1.13939	0.834019	0.10971	5.5641	8.82184	8.68635	7.80542
101	2002	1	EU	6	Construction	2.13861e+06	582331934	4.46595e+08	3.348e+08	4.7562e+07	0.208825	0.156551	0.0222397	0.766907	0.574931	0.0816751	6.33013	8.64991	8.52479	7.67726
102	2002	1	EU	7	Transport	1.02569e+06	582331934	5.77328e+08	4.26497e+08	6.20095e+07	0.56287	0.415817	0.0604566	0.991407	0.732396	0.106485	6.01101	8.76142	8.62992	7.79246
103	2002	1	EU	8	Other Services	6.00616e+06	582331934	3.06156e+09	2.20162e+09	3.01294e+08	0.509737	0.366559	0.0501642	5.25742	3.78069	0.517392	6.7786	9.48594	9.34274	8.47899
104	2002	2	US_CA_AU	1	Agriculture and Food	329597	338636672	4.46423e+08	3.47494e+08	4.98042e+07	1.35445	1.0543	0.151106	1.31829	1.02615	0.147073	5.51798	8.64975	8.54095	7.69727
105	2002	2	US_CA_AU	2	Extraction & Mining	148926	338636672	1.83738e+08	1.46641e+08	2.13415e+07	1.23375	0.984656	0.143302	0.542581	0.433033	0.0630217	5.17297	8.2642	8.16625	7.32922
106	2002	2	US_CA_AU	3	Other Manufacturing	742103	338636672	1.55718e+09	1.20222e+09	1.49392e+08	2.09833	1.62001	0.20131	4.59838	3.55017	0.441158	5.87046	9.19234	9.07998	8.17433
107	2002	2	US_CA_AU	4	Machinery	692035	338636672	5.61643e+08	4.38771e+08	5.93963e+07	0.811582	0.634031	0.0858284	1.65854	1.2957	0.175398	5.84013	8.74946	8.64224	7.77376
108	2002	2	US_CA_AU	5	Utility	310133	338636672	4.26007e+08	3.31084e+08	4.65425e+07	1.37363	1.06755	0.150073	1.25801	0.977695	0.137441	5.49155	8.62942	8.51994	7.66785
109	2002	2	US_CA_AU	6	Construction	2.35871e+06	338636672	4.91537e+08	3.55824e+08	5.023e+07	0.208392	0.150855	0.0212955	1.45152	1.05076	0.14833	6.37268	8.69156	8.55124	7.70096
110	2002	2	US_CA_AU	7	Transport	934275	338636672	7.62649e+08	5.10113e+08	7.18993e+07	0.816301	0.545999	0.0769574	2.25212	1.50637	0.21232	5.97047	8.88232	8.70767	7.85672
111	2002	2	US_CA_AU	8	Other Services	7.81094e+06	338636672	4.48579e+09	3.19827e+09	4.46767e+08	0.574296	0.409461	0.0571977	13.2466	9.44455	1.31931	6.8927	9.65184	9.50492	8.65008
112	2002	3	JP_KR	1	Agriculture and Food	157358	175089736	2.11301e+08	1.81549e+08	4.08684e+07	1.34281	1.15373	0.259716	1.20682	1.03689	0.233414	5.19689	8.3249	8.25899	7.61139
113	2002	3	JP_KR	2	Extraction & Mining	4238.61	175089736	9.47673e+06	8.45975e+06	1.8556e+06	2.23581	1.99588	0.437785	0.054125	0.0483167	0.010598	3.62722	6.97666	6.92736	6.26848
114	2002	3	JP_KR	3	Other Manufacturing	371155	175089736	7.09372e+08	5.9818e+08	1.21942e+08	1.91126	1.61167	0.328547	4.05148	3.41642	0.696452	5.56955	8.85087	8.77683	8.08615
115	2002	3	JP_KR	4	Machinery	342161	175089736	6.27849e+08	4.89878e+08	1.03735e+08	1.83495	1.43172	0.303176	3.58587	2.79787	0.592468	5.53423	8.79786	8.69009	8.01593
116	2002	3	JP_KR	5	Utility	115002	175089736	2.64422e+08	2.26377e+08	5.19727e+07	2.29928	1.96846	0.451929	1.51021	1.29292	0.296835	5.0607	8.4223	8.35483	7.71578
117	2002	3	JP_KR	6	Construction	629227	175089736	4.8569e+08	4.11116e+08	7.67563e+07	0.771884	0.653366	0.121985	2.77395	2.34803	0.438382	5.79881	8.68636	8.61396	7.88511
118	2002	3	JP_KR	7	Transport	384557	175089736	3.18211e+08	2.66397e+08	4.80519e+07	0.827475	0.692739	0.124954	1.81742	1.52149	0.274442	5.58496	8.50272	8.42553	7.68171
119	2002	3	JP_KR	8	Other Services	1.92899e+06	175089736	1.34683e+09	1.07779e+09	1.97831e+08	0.698203	0.55873	0.102556	7.69222	6.15562	1.12988	6.28533	9.12931	9.03253	8.29629
120	2002	4	CN	1	Agriculture and Food	491736	1280400000	2.03344e+08	1.75015e+08	1.18171e+07	0.413522	0.355913	0.0240314	0.158813	0.136688	0.00922924	5.69173	8.30823	8.24308	7.07251
121	2002	4	CN	2	Extraction & Mining	78224	1280400000	1.59015e+08	1.1694e+08	9.34995e+06	2.03282	1.49494	0.119528	0.124192	0.0913311	0.00730237	4.89334	8.20144	8.06796	6.97081
122	2002	4	CN	3	Other Manufacturing	374091	1280400000	1.82472e+09	1.67636e+09	1.08283e+08	4.87775	4.48116	0.289457	1.42512	1.30925	0.0845699	5.57298	9.2612	9.22437	8.03456
123	2002	4	CN	4	Machinery	224632	1280400000	3.98963e+08	3.05554e+08	2.32551e+07	1.77607	1.36024	0.103525	0.311593	0.238639	0.0181624	5.35147	8.60093	8.48509	7.36652
124	2002	4	CN	5	Utility	69677.5	1280400000	1.46012e+09	1.27324e+09	8.82943e+07	20.9554	18.2733	1.26718	1.14036	0.994405	0.0689583	4.84309	9.16439	9.10491	7.94593
125	2002	4	CN	6	Construction	253983	1280400000	3.44634e+07	3.06492e+07	2.06204e+06	0.135692	0.120674	0.00811883	0.0269161	0.0239372	0.00161047	5.4048	7.53736	7.48642	6.3143
126	2002	4	CN	7	Transport	317594	1280400000	1.27709e+09	1.03923e+09	7.69287e+07	4.02114	3.2722	0.242224	0.997414	0.811644	0.0600818	5.50187	9.10622	9.01671	7.88609
127	2002	4	CN	8	Other Services	889005	1280400000	5.37665e+08	4.31979e+08	3.22231e+07	0.604794	0.485913	0.0362462	0.419919	0.337378	0.0251664	5.9489	8.73051	8.63546	7.50817
128	2002	5	OtherAsia	1	Agriculture and Food	537021	2244880821	6.64531e+08	3.63328e+08	3.26452e+07	1.23744	0.676562	0.0607895	0.29602	0.161847	0.0145421	5.72999	8.82252	8.5603	7.51382
129	2002	5	OtherAsia	2	Extraction & Mining	161137	2244880821	2.80514e+08	1.47588e+08	1.28756e+07	1.74084	0.915916	0.0799046	0.124957	0.0657443	0.00573554	5.2072	8.44795	8.16905	7.10977
130	2002	5	OtherAsia	3	Other Manufacturing	314919	2244880821	1.99348e+09	1.1448e+09	1.00899e+08	6.33014	3.63523	0.320396	0.888013	0.509962	0.0449462	5.4982	9.29961	9.05873	8.00389
131	2002	5	OtherAsia	4	Machinery	184332	2244880821	6.19667e+08	3.26829e+08	2.87697e+07	3.36169	1.77304	0.156076	0.276036	0.145588	0.0128157	5.2656	8.79216	8.51432	7.45894
132	2002	5	OtherAsia	5	Utility	133613	2244880821	1.50097e+09	8.48928e+08	7.64346e+07	11.2337	6.35363	0.572059	0.668618	0.378162	0.0340484	5.12585	9.17637	8.92887	7.88329
133	2002	5	OtherAsia	6	Construction	322873	2244880821	7.04756e+08	3.6278e+08	3.14715e+07	2.18276	1.1236	0.0974732	0.313939	0.161603	0.0140192	5.50903	8.84804	8.55964	7.49792
134	2002	5	OtherAsia	7	Transport	221760	2244880821	8.72624e+08	5.02541e+08	4.77116e+07	3.935	2.26615	0.21515	0.388717	0.223861	0.0212535	5.34588	8.94083	8.70117	7.67862
135	2002	5	OtherAsia	8	Other Services	1.20271e+06	2244880821	1.49757e+09	8.67555e+08	7.99519e+07	1.24516	0.721335	0.0664766	0.667103	0.386459	0.0356152	6.08016	9.17539	8.9383	7.90283
136	2002	6	OtherDevelop	1	Agriculture and Food	599600	1628806767	4.29512e+08	2.79194e+08	3.50403e+07	0.716331	0.465633	0.0584394	0.263697	0.17141	0.0215128	5.77786	8.63298	8.44591	7.54457
137	2002	6	OtherDevelop	2	Extraction & Mining	381682	1628806767	1.40898e+08	9.1321e+07	1.09385e+07	0.36915	0.23926	0.0286587	0.0865038	0.0560662	0.00671567	5.5817	8.1489	7.96057	7.03896
138	2002	6	OtherDevelop	3	Other Manufacturing	516754	1628806767	1.24739e+09	8.74843e+08	1.00123e+08	2.41389	1.69296	0.193753	0.765829	0.537107	0.0614699	5.71328	9.096	8.94193	8.00053
139	2002	6	OtherDevelop	4	Machinery	394761	1628806767	9.7447e+08	5.68837e+08	7.58769e+07	2.4685	1.44096	0.192209	0.598272	0.349235	0.0465843	5.59633	8.98877	8.75499	7.88011
140	2002	6	OtherDevelop	5	Utility	161431	1628806767	4.65875e+08	3.64753e+08	3.84985e+07	2.88591	2.2595	0.238483	0.286022	0.223939	0.023636	5.20799	8.66827	8.562	7.58544
141	2002	6	OtherDevelop	6	Construction	647712	1628806767	3.66691e+08	2.28472e+08	3.01855e+07	0.566132	0.352738	0.0466033	0.225128	0.14027	0.0185323	5.81138	8.5643	8.35883	7.4798
142	2002	6	OtherDevelop	7	Transport	387390	1628806767	7.4807e+08	4.78577e+08	6.00059e+07	1.93105	1.23539	0.154898	0.459275	0.29382	0.0368404	5.58815	8.87394	8.67995	7.77819
143	2002	6	OtherDevelop	8	Other Services	2.2556e+06	1628806767	8.18959e+08	5.49404e+08	6.95656e+07	0.363078	0.243573	0.0308413	0.502797	0.337305	0.0427095	6.35326	8.91326	8.73989	7.84239
144	2003	1	EU	1	Agriculture and Food	504546	583748379	6.83278e+08	4.96954e+08	6.98945e+07	1.35424	0.984952	0.138529	1.1705	0.851315	0.119734	5.7029	8.8346	8.69632	7.84444
145	2003	1	EU	2	Extraction & Mining	132365	583748379	1.2836e+08	9.73116e+07	1.2446e+07	0.969744	0.735177	0.0940277	0.219889	0.166701	0.0213208	5.12177	8.10843	7.98816	7.09503
146	2003	1	EU	3	Other Manufacturing	1.04284e+06	583748379	1.39895e+09	1.00316e+09	1.37746e+08	1.34148	0.961949	0.132087	2.3965	1.71849	0.235968	6.01822	9.1458	9.00137	8.13908
147	2003	1	EU	4	Machinery	843280	583748379	6.12115e+08	4.25948e+08	5.71579e+07	0.725874	0.505109	0.0677804	1.04859	0.729678	0.0979152	5.92597	8.78683	8.62936	7.75708
148	2003	1	EU	5	Utility	379384	583748379	6.8645e+08	4.95051e+08	6.53945e+07	1.80938	1.30488	0.17237	1.17593	0.848056	0.112025	5.57908	8.83661	8.69465	7.81554
149	2003	1	EU	6	Construction	2.06058e+06	583748379	4.67655e+08	3.43915e+08	4.91282e+07	0.226953	0.166902	0.0238419	0.801124	0.589149	0.0841598	6.31399	8.66993	8.53645	7.69133
150	2003	1	EU	7	Transport	1.04084e+06	583748379	6.02086e+08	4.34385e+08	6.36833e+07	0.57846	0.417339	0.0611843	1.03141	0.74413	0.109094	6.01739	8.77966	8.63787	7.80403
151	2003	1	EU	8	Other Services	6.14868e+06	583748379	3.20634e+09	2.26188e+09	3.11161e+08	0.521467	0.367864	0.0506061	5.49267	3.87475	0.533039	6.78878	9.50601	9.35447	8.49298
152	2003	2	US_CA_AU	1	Agriculture and Food	346166	341647361	4.69189e+08	3.56847e+08	5.11183e+07	1.35539	1.03085	0.14767	1.37331	1.04449	0.149623	5.53928	8.67135	8.55248	7.70858
153	2003	2	US_CA_AU	2	Extraction & Mining	162461	341647361	1.89418e+08	1.48071e+08	2.15307e+07	1.16593	0.911425	0.132528	0.554426	0.433403	0.0630202	5.21075	8.27742	8.17047	7.33306
154	2003	2	US_CA_AU	3	Other Manufacturing	773118	341647361	1.60509e+09	1.21652e+09	1.51369e+08	2.07613	1.57352	0.195791	4.69809	3.56074	0.443058	5.88825	9.2055	9.08512	8.18004
155	2003	2	US_CA_AU	4	Machinery	740150	341647361	5.75817e+08	4.41239e+08	5.97014e+07	0.777973	0.596148	0.0806613	1.68541	1.2915	0.174746	5.86932	8.76028	8.64467	7.77598
156	2003	2	US_CA_AU	5	Utility	328402	341647361	4.5088e+08	3.42852e+08	4.82068e+07	1.37295	1.044	0.146792	1.31972	1.00353	0.141101	5.51641	8.65406	8.53511	7.68311
157	2003	2	US_CA_AU	6	Construction	2.46742e+06	341647361	5.26026e+08	3.70482e+08	5.22848e+07	0.213189	0.150149	0.0211901	1.53967	1.0844	0.153037	6.39224	8.72101	8.56877	7.71838
158	2003	2	US_CA_AU	7	Transport	966203	341647361	7.85535e+08	5.13145e+08	7.22369e+07	0.813012	0.531095	0.0747637	2.29926	1.50197	0.211437	5.98507	8.89517	8.71024	7.85876
159	2003	2	US_CA_AU	8	Other Services	7.92127e+06	341647361	4.78082e+09	3.31534e+09	4.61779e+08	0.603542	0.418536	0.058296	13.9934	9.70398	1.35162	6.89879	9.6795	9.52053	8.66443
160	2003	3	JP_KR	1	Agriculture and Food	140988	175610330	2.17068e+08	1.83528e+08	4.12457e+07	1.53961	1.30172	0.292546	1.23608	1.04509	0.23487	5.14918	8.3366	8.2637	7.61538
161	2003	3	JP_KR	2	Extraction & Mining	4063.07	175610330	9.77844e+06	8.5996e+06	1.8851e+06	2.40667	2.11653	0.46396	0.0556826	0.0489698	0.0107346	3.60885	6.99027	6.93448	6.27533
162	2003	3	JP_KR	3	Other Manufacturing	379287	175610330	7.31932e+08	6.0755e+08	1.24035e+08	1.92976	1.60182	0.327021	4.16793	3.45965	0.706307	5.57897	8.86447	8.78358	8.09354
163	2003	3	JP_KR	4	Machinery	332583	175610330	6.63116e+08	5.06747e+08	1.07195e+08	1.99383	1.52367	0.322309	3.77606	2.88563	0.610412	5.5219	8.82159	8.70479	8.03017
164	2003	3	JP_KR	5	Utility	111984	175610330	2.7173e+08	2.29377e+08	5.25521e+07	2.4265	2.04829	0.46928	1.54735	1.30617	0.299254	5.04916	8.43414	8.36055	7.72059
165	2003	3	JP_KR	6	Construction	635314	175610330	4.84777e+08	4.0596e+08	7.5962e+07	0.76305	0.63899	0.119566	2.76053	2.31171	0.43256	5.80299	8.68554	8.60848	7.8806
166	2003	3	JP_KR	7	Transport	427216	175610330	3.29268e+08	2.68486e+08	4.83531e+07	0.770731	0.628455	0.113182	1.87499	1.52887	0.275343	5.63065	8.51755	8.42892	7.68442
167	2003	3	JP_KR	8	Other Services	1.97442e+06	175610330	1.43005e+09	1.11416e+09	2.03983e+08	0.724289	0.564298	0.103313	8.14331	6.3445	1.16157	6.29544	9.15535	9.04695	8.30959
168	2003	4	CN	1	Agriculture and Food	480342	1288400000	2.41005e+08	1.93376e+08	1.48572e+07	0.501736	0.40258	0.0309304	0.187057	0.15009	0.0115315	5.68155	8.38203	8.2864	7.17194
169	2003	4	CN	2	Extraction & Mining	91187.4	1288400000	1.84993e+08	1.30615e+08	1.15145e+07	2.02871	1.43238	0.126273	0.143583	0.101377	0.00893705	4.95993	8.26715	8.11599	7.06124
170	2003	4	CN	3	Other Manufacturing	433105	1288400000	2.03822e+09	1.77951e+09	1.26026e+08	4.70606	4.10872	0.290983	1.58198	1.38118	0.0978162	5.63659	9.30925	9.2503	8.10046
171	2003	4	CN	4	Machinery	264324	1288400000	4.88624e+08	3.49326e+08	3.05401e+07	1.84858	1.32158	0.11554	0.379248	0.271131	0.0237039	5.42214	8.68897	8.54323	7.48487
172	2003	4	CN	5	Utility	82034.6	1288400000	1.48752e+09	1.27917e+09	9.22225e+07	18.1328	15.593	1.12419	1.15455	0.992832	0.0715791	4.914	9.17246	9.10693	7.96484
173	2003	4	CN	6	Construction	288467	1288400000	5.17117e+07	3.98424e+07	3.40322e+06	0.179264	0.138118	0.0117976	0.0401363	0.030924	0.00264143	5.4601	7.71359	7.60035	6.53189
174	2003	4	CN	7	Transport	345315	1288400000	1.36238e+09	1.07657e+09	8.49992e+07	3.94531	3.11765	0.24615	1.05742	0.835587	0.0659726	5.53822	9.1343	9.03204	7.92941
175	2003	4	CN	8	Other Services	972595	1288400000	5.70702e+08	4.46071e+08	3.54346e+07	0.586783	0.45864	0.036433	0.442954	0.346221	0.0275028	5.98793	8.75641	8.6494	7.54943
176	2003	5	OtherAsia	1	Agriculture and Food	571096	2278036584	6.97167e+08	3.74712e+08	3.43021e+07	1.22075	0.656128	0.0600636	0.306039	0.164489	0.0150577	5.75671	8.84334	8.5737	7.53532
177	2003	5	OtherAsia	2	Extraction & Mining	155882	2278036584	2.96045e+08	1.53436e+08	1.36654e+07	1.89917	0.984311	0.0876652	0.129956	0.0673545	0.00599876	5.19279	8.47136	8.18593	7.13562
178	2003	5	OtherAsia	3	Other Manufacturing	361837	2278036584	2.11763e+09	1.19086e+09	1.07046e+08	5.85245	3.29116	0.295839	0.929587	0.522759	0.0469903	5.55851	9.32585	9.07586	8.02957
179	2003	5	OtherAsia	4	Machinery	194547	2278036584	6.50346e+08	3.38248e+08	3.04173e+07	3.34287	1.73864	0.156349	0.285485	0.148482	0.0133524	5.28902	8.81314	8.52924	7.48312
180	2003	5	OtherAsia	5	Utility	144940	2278036584	1.5577e+09	8.66142e+08	7.90683e+07	10.7472	5.97588	0.545526	0.68379	0.380214	0.034709	5.16119	9.19248	8.93759	7.898
181	2003	5	OtherAsia	6	Construction	352469	2278036584	7.39029e+08	3.74201e+08	3.31348e+07	2.09672	1.06166	0.0940075	0.324415	0.164265	0.0145453	5.54712	8.86866	8.57311	7.52028
182	2003	5	OtherAsia	7	Transport	236540	2278036584	9.13311e+08	5.15523e+08	4.94764e+07	3.86113	2.17943	0.209167	0.40092	0.226302	0.0217189	5.3739	8.96062	8.71225	7.6944
183	2003	5	OtherAsia	8	Other Services	1.26432e+06	2278036584	1.58476e+09	8.99059e+08	8.38574e+07	1.25345	0.711103	0.0663264	0.695667	0.394664	0.0368113	6.10186	9.19996	8.95379	7.92354
184	2003	6	OtherDevelop	1	Agriculture and Food	616163	1661735408	4.49645e+08	2.88284e+08	3.67361e+07	0.72975	0.467869	0.0596207	0.270588	0.173483	0.0221071	5.7897	8.65287	8.45982	7.56509
185	2003	6	OtherDevelop	2	Extraction & Mining	409251	1661735408	1.48618e+08	9.50712e+07	1.15459e+07	0.363146	0.232305	0.0282122	0.0894354	0.057212	0.00694807	5.61199	8.17207	7.97805	7.06243
186	2003	6	OtherDevelop	3	Other Manufacturing	555204	1661735408	1.31204e+09	9.05009e+08	1.05326e+08	2.36317	1.63005	0.189707	0.789562	0.544617	0.0633833	5.74445	9.11795	8.95665	8.02254
187	2003	6	OtherDevelop	4	Machinery	389885	1661735408	1.01023e+09	5.8437e+08	7.88847e+07	2.59109	1.49883	0.202328	0.607935	0.351662	0.0474712	5.59094	9.00442	8.76669	7.89699
188	2003	6	OtherDevelop	5	Utility	164084	1661735408	4.78389e+08	3.68978e+08	3.94734e+07	2.91552	2.24872	0.240569	0.287885	0.222044	0.0237543	5.21507	8.67978	8.567	7.5963
189	2003	6	OtherDevelop	6	Construction	679793	1661735408	3.88375e+08	2.39179e+08	3.19783e+07	0.571314	0.351841	0.0470412	0.233717	0.143933	0.0192439	5.83238	8.58925	8.37872	7.50486
190	2003	6	OtherDevelop	7	Transport	398808	1661735408	7.66052e+08	4.85715e+08	6.15058e+07	1.92085	1.21792	0.154224	0.460995	0.292294	0.037013	5.60076	8.88426	8.68638	7.78892
191	2003	6	OtherDevelop	8	Other Services	2.31002e+06	1661735408	8.52015e+08	5.63773e+08	7.23658e+07	0.368835	0.244056	0.031327	0.512726	0.339267	0.0435483	6.36362	8.93045	8.7511	7.85953
192	2004	1	EU	1	Agriculture and Food	533860	585341166	7.05042e+08	5.0624e+08	7.16684e+07	1.32065	0.948263	0.134246	1.2045	0.864863	0.122439	5.72743	8.84822	8.70436	7.85533
193	2004	1	EU	2	Extraction & Mining	138538	585341166	1.3065e+08	9.81263e+07	1.25808e+07	0.943063	0.708297	0.090811	0.223204	0.167639	0.0214931	5.14157	8.11611	7.99179	7.09971
194	2004	1	EU	3	Other Manufacturing	1.0614e+06	585341166	1.44122e+09	1.02231e+09	1.41055e+08	1.35784	0.963167	0.132895	2.46219	1.74652	0.24098	6.02588	9.15873	9.00958	8.14939
195	2004	1	EU	4	Machinery	880608	585341166	6.33423e+08	4.34948e+08	5.87395e+07	0.719301	0.493918	0.0667034	1.08214	0.743067	0.100351	5.94478	8.80169	8.63844	7.76893
196	2004	1	EU	5	Utility	398968	585341166	7.05657e+08	5.03719e+08	6.69167e+07	1.76871	1.26255	0.167724	1.20555	0.860556	0.114321	5.60094	8.84859	8.70219	7.82553
197	2004	1	EU	6	Construction	2.14679e+06	585341166	4.84952e+08	3.51758e+08	5.05763e+07	0.225897	0.163853	0.023559	0.828495	0.600946	0.0864048	6.33179	8.6857	8.54624	7.70395
198	2004	1	EU	7	Transport	1.0952e+06	585341166	6.21139e+08	4.40933e+08	6.54093e+07	0.567149	0.402607	0.0597238	1.06116	0.753293	0.111746	6.03949	8.79319	8.64437	7.81564
199	2004	1	EU	8	Other Services	6.2274e+06	585341166	3.33166e+09	2.3198e+09	3.2139e+08	0.535	0.372515	0.051609	5.69182	3.96316	0.549064	6.79431	9.52266	9.36545	8.50703
200	2004	2	US_CA_AU	1	Agriculture and Food	353671	344873353	4.88446e+08	3.65083e+08	5.24123e+07	1.38108	1.03227	0.148195	1.4163	1.0586	0.151976	5.5486	8.68882	8.56239	7.71943
201	2004	2	US_CA_AU	2	Extraction & Mining	185633	344873353	1.94384e+08	1.49755e+08	2.18086e+07	1.04714	0.806728	0.117483	0.563639	0.434232	0.0632367	5.26865	8.28866	8.17538	7.33863
202	2004	2	US_CA_AU	3	Other Manufacturing	855044	344873353	1.65656e+09	1.23513e+09	1.53817e+08	1.9374	1.44453	0.179894	4.80338	3.58141	0.446011	5.93199	9.21921	9.09171	8.18701
203	2004	2	US_CA_AU	4	Machinery	779466	344873353	5.82621e+08	4.40177e+08	5.96317e+07	0.747462	0.564716	0.0765033	1.68938	1.27634	0.172909	5.8918	8.76539	8.64363	7.77548
204	2004	2	US_CA_AU	5	Utility	332611	344873353	4.69446e+08	3.51675e+08	4.9562e+07	1.4114	1.05732	0.149009	1.36121	1.01972	0.143711	5.52194	8.67159	8.54614	7.69515
205	2004	2	US_CA_AU	6	Construction	2.43622e+06	344873353	5.57422e+08	3.85768e+08	5.4663e+07	0.228806	0.158347	0.0224376	1.61631	1.11858	0.158502	6.38672	8.74618	8.58633	7.73769
206	2004	2	US_CA_AU	7	Transport	1.05192e+06	344873353	8.00375e+08	5.16065e+08	7.29547e+07	0.760871	0.490593	0.0693538	2.32078	1.49639	0.21154	6.02198	8.90329	8.7127	7.86305
207	2004	2	US_CA_AU	8	Other Services	8.21417e+06	344873353	5.00265e+09	3.41382e+09	4.76379e+08	0.609027	0.415602	0.0579948	14.5057	9.89877	1.38132	6.91456	9.6992	9.53324	8.67795
208	2004	3	JP_KR	1	Agriculture and Food	138866	175843519	2.23244e+08	1.85804e+08	4.15583e+07	1.60762	1.33801	0.299269	1.26956	1.05665	0.236337	5.1426	8.34878	8.26906	7.61866
209	2004	3	JP_KR	2	Extraction & Mining	3868.19	175843519	1.00835e+07	8.72603e+06	1.90663e+06	2.60677	2.25584	0.492901	0.0573436	0.0496238	0.0108428	3.58751	7.00361	6.94082	6.28027
210	2004	3	JP_KR	3	Other Manufacturing	398309	175843519	7.53877e+08	6.16005e+08	1.25691e+08	1.89269	1.54655	0.315561	4.28721	3.50314	0.714789	5.60022	8.8773	8.78958	8.0993
211	2004	3	JP_KR	4	Machinery	357964	175843519	7.08968e+08	5.29174e+08	1.11251e+08	1.98056	1.47829	0.310787	4.03181	3.00935	0.632668	5.55384	8.85063	8.7236	8.0463
212	2004	3	JP_KR	5	Utility	115897	175843519	2.75343e+08	2.30301e+08	5.26413e+07	2.37575	1.98711	0.454206	1.56584	1.30969	0.299364	5.06407	8.43987	8.36229	7.72133
213	2004	3	JP_KR	6	Construction	634087	175843519	4.82563e+08	3.99927e+08	7.48654e+07	0.761036	0.630713	0.118068	2.74428	2.27434	0.42575	5.80215	8.68355	8.60198	7.87428
214	2004	3	JP_KR	7	Transport	438626	175843519	3.40361e+08	2.70819e+08	4.84771e+07	0.77597	0.617425	0.11052	1.93559	1.54011	0.275683	5.64209	8.53194	8.43268	7.68554
215	2004	3	JP_KR	8	Other Services	2.01053e+06	175843519	1.5179e+09	1.1549e+09	2.10122e+08	0.754973	0.574424	0.10451	8.63209	6.56776	1.19494	6.30331	9.18124	9.06254	8.32247
216	2004	4	CN	1	Agriculture and Food	523002	1296075000	2.70885e+08	2.09684e+08	1.66679e+07	0.517943	0.400924	0.0318697	0.209004	0.161784	0.0128603	5.7185	8.43279	8.32157	7.22188
217	2004	4	CN	2	Extraction & Mining	114759	1296075000	2.05818e+08	1.4311e+08	1.27927e+07	1.79348	1.24705	0.111474	0.158801	0.110418	0.00987034	5.05979	8.31348	8.15567	7.10696
218	2004	4	CN	3	Other Manufacturing	473246	1296075000	2.23772e+09	1.89007e+09	1.38302e+08	4.72845	3.99383	0.292241	1.72654	1.4583	0.106708	5.67509	9.34981	9.27648	8.14083
219	2004	4	CN	4	Machinery	325718	1296075000	5.73493e+08	3.97001e+08	3.56221e+07	1.76071	1.21885	0.109365	0.442485	0.30631	0.0274846	5.51284	8.75853	8.59879	7.55172
220	2004	4	CN	5	Utility	114030	1296075000	1.52485e+09	1.29706e+09	9.49042e+07	13.3723	11.3748	0.832275	1.17651	1.00076	0.0732243	5.05702	9.18323	9.11296	7.97729
221	2004	4	CN	6	Construction	271942	1296075000	6.57599e+07	4.81448e+07	4.24061e+06	0.241816	0.17704	0.0155938	0.0507377	0.0371466	0.00327189	5.43448	7.81796	7.68255	6.62743
222	2004	4	CN	7	Transport	234329	1296075000	1.41672e+09	1.10435e+09	8.85409e+07	6.04587	4.7128	0.377848	1.09309	0.852071	0.0683146	5.36983	9.15129	9.04311	7.94714
223	2004	4	CN	8	Other Services	1.21272e+06	1296075000	6.03134e+08	4.63689e+08	3.74624e+07	0.497338	0.382354	0.0308911	0.465354	0.357764	0.0289045	6.08376	8.78041	8.66623	7.5736
224	2004	5	OtherAsia	1	Agriculture and Food	572855	2311179994	7.50095e+08	3.91704e+08	3.58282e+07	1.3094	0.683775	0.0625432	0.324551	0.169482	0.0155021	5.75805	8.87512	8.59296	7.55423
225	2004	5	OtherAsia	2	Extraction & Mining	208184	2311179994	3.20392e+08	1.61592e+08	1.43799e+07	1.53898	0.776195	0.0690729	0.138627	0.0699174	0.00622189	5.31845	8.50568	8.20842	7.15776
226	2004	5	OtherAsia	3	Other Manufacturing	397063	2311179994	2.30083e+09	1.25465e+09	1.12962e+08	5.79462	3.15983	0.284493	0.995522	0.542862	0.0488762	5.59886	9.36188	9.09852	8.05293
227	2004	5	OtherAsia	4	Machinery	198921	2311179994	7.02578e+08	3.57196e+08	3.22029e+07	3.53194	1.79566	0.161888	0.303991	0.154551	0.0139336	5.29868	8.84669	8.55291	7.5079
228	2004	5	OtherAsia	5	Utility	190872	2311179994	1.66123e+09	8.9727e+08	8.17053e+07	8.70339	4.7009	0.428064	0.71878	0.38823	0.0353522	5.28074	9.22043	8.95292	7.91225
229	2004	5	OtherAsia	6	Construction	393304	2311179994	7.96916e+08	3.91919e+08	3.46717e+07	2.02621	0.996479	0.088155	0.344809	0.169575	0.0150017	5.59473	8.90141	8.5932	7.53998
230	2004	5	OtherAsia	7	Transport	257488	2311179994	9.73645e+08	5.34174e+08	5.10027e+07	3.78132	2.07456	0.198078	0.421276	0.231126	0.0220678	5.41076	8.9884	8.72768	7.70759
231	2004	5	OtherAsia	8	Other Services	1.30112e+06	2311179994	1.72114e+09	9.49782e+08	8.8169e+07	1.32282	0.729974	0.067764	0.744704	0.410951	0.0381489	6.11432	9.23582	8.97762	7.94532
232	2004	6	OtherDevelop	1	Agriculture and Food	635748	1695447717	4.67914e+08	2.96285e+08	3.8193e+07	0.736006	0.466041	0.0600757	0.275983	0.174753	0.0225268	5.80328	8.67017	8.47171	7.58198
233	2004	6	OtherDevelop	2	Extraction & Mining	469818	1695447717	1.56454e+08	9.88561e+07	1.21512e+07	0.33301	0.210414	0.0258635	0.0922789	0.0583068	0.00716693	5.67193	8.19439	7.995	7.08462
234	2004	6	OtherDevelop	3	Other Manufacturing	589772	1695447717	1.38742e+09	9.40197e+08	1.11193e+08	2.35247	1.59417	0.188535	0.818322	0.554542	0.0655832	5.77068	9.14221	8.97322	8.04608
235	2004	6	OtherDevelop	4	Machinery	416709	1695447717	1.05865e+09	6.0612e+08	8.29667e+07	2.54051	1.45454	0.1991	0.624408	0.357499	0.048935	5.61983	9.02475	8.78256	7.9189
236	2004	6	OtherDevelop	5	Utility	187902	1695447717	4.97471e+08	3.76551e+08	4.08198e+07	2.6475	2.00397	0.217239	0.293416	0.222095	0.0240761	5.27393	8.69677	8.57582	7.61087
237	2004	6	OtherDevelop	6	Construction	744422	1695447717	4.26604e+08	2.57631e+08	3.46271e+07	0.573067	0.346082	0.0465154	0.251617	0.151955	0.0204236	5.87182	8.63002	8.411	7.53942
238	2004	6	OtherDevelop	7	Transport	435859	1695447717	7.84522e+08	4.92701e+08	6.26177e+07	1.79995	1.13042	0.143665	0.462722	0.290602	0.0369328	5.63935	8.8946	8.69258	7.7967
239	2004	6	OtherDevelop	8	Other Services	2.4679e+06	1695447717	9.14202e+08	5.92192e+08	7.65772e+07	0.370438	0.239958	0.0310293	0.53921	0.349284	0.0451664	6.39233	8.96104	8.77246	7.8841
240	2005	1	EU	1	Agriculture and Food	542073	586933402	7.27287e+08	5.15963e+08	7.32092e+07	1.34168	0.951833	0.135054	1.23913	0.879083	0.124732	5.73406	8.86171	8.71262	7.86457
241	2005	1	EU	2	Extraction & Mining	146594	586933402	1.33722e+08	9.92944e+07	1.27657e+07	0.912193	0.677342	0.0870816	0.227832	0.169175	0.0217498	5.16612	8.1262	7.99692	7.10604
242	2005	1	EU	3	Other Manufacturing	1.08733e+06	586933402	1.49776e+09	1.049e+09	1.44954e+08	1.37747	0.964746	0.133312	2.55185	1.78725	0.246969	6.03636	9.17544	9.02077	8.16123
243	2005	1	EU	4	Machinery	911055	586933402	6.55778e+08	4.43309e+08	6.00995e+07	0.7198	0.486589	0.0659669	1.1173	0.755297	0.102396	5.95954	8.81676	8.64671	7.77887
244	2005	1	EU	5	Utility	410146	586933402	7.27241e+08	5.13016e+08	6.83876e+07	1.77313	1.25081	0.16674	1.23905	0.874061	0.116517	5.61294	8.86168	8.71013	7.83498
245	2005	1	EU	6	Construction	2.21567e+06	586933402	5.09578e+08	3.6357e+08	5.24895e+07	0.229988	0.16409	0.0236901	0.868204	0.619439	0.0894301	6.34551	8.70721	8.56059	7.72007
246	2005	1	EU	7	Transport	1.13187e+06	586933402	6.40284e+08	4.49493e+08	6.65766e+07	0.565687	0.397124	0.05882	1.0909	0.765832	0.113431	6.0538	8.80637	8.65272	7.82332
247	2005	1	EU	8	Other Services	6.34183e+06	586933402	3.45943e+09	2.37731e+09	3.30469e+08	0.545494	0.374862	0.0521095	5.89407	4.05039	0.563044	6.80221	9.539	9.37609	8.51913
248	2005	2	US_CA_AU	1	Agriculture and Food	369608	348155152	5.10008e+08	3.74214e+08	5.3591e+07	1.37986	1.01246	0.144994	1.46489	1.07485	0.153928	5.56774	8.70758	8.57312	7.72909
249	2005	2	US_CA_AU	2	Extraction & Mining	212599	348155152	2.02007e+08	1.52922e+08	2.22425e+07	0.950178	0.719297	0.104622	0.580222	0.439235	0.0638867	5.32756	8.30537	8.18447	7.34718
250	2005	2	US_CA_AU	3	Other Manufacturing	855585	348155152	1.71026e+09	1.2539e+09	1.55996e+08	1.99894	1.46554	0.182326	4.91236	3.60155	0.448064	5.93226	9.23306	9.09826	8.19311
251	2005	2	US_CA_AU	4	Machinery	817556	348155152	5.94046e+08	4.41319e+08	5.96277e+07	0.726612	0.539803	0.072934	1.70627	1.26759	0.171267	5.91252	8.77382	8.64475	7.77545
252	2005	2	US_CA_AU	5	Utility	372171	348155152	4.91701e+08	3.62104e+08	5.08775e+07	1.32117	0.972951	0.136705	1.4123	1.04006	0.146134	5.57074	8.6917	8.55883	7.70653
253	2005	2	US_CA_AU	6	Construction	2.64739e+06	348155152	5.9389e+08	4.03586e+08	5.71863e+07	0.22433	0.152447	0.021601	1.70582	1.15921	0.164255	6.42282	8.77371	8.60594	7.75729
254	2005	2	US_CA_AU	7	Transport	1.11243e+06	348155152	8.26207e+08	5.25505e+08	7.46352e+07	0.742705	0.472394	0.067092	2.3731	1.5094	0.214373	6.04627	8.91709	8.72058	7.87294
255	2005	2	US_CA_AU	8	Other Services	8.33447e+06	348155152	5.26378e+09	3.53234e+09	4.92191e+08	0.631567	0.423823	0.0590549	15.1191	10.1459	1.41371	6.92088	9.7213	9.54806	8.69213
256	2005	3	JP_KR	1	Agriculture and Food	151957	175957561	2.30433e+08	1.88871e+08	4.21721e+07	1.51643	1.24292	0.277526	1.30959	1.07339	0.239672	5.18172	8.36254	8.27617	7.62503
257	2005	3	JP_KR	2	Extraction & Mining	4311.76	175957561	1.03748e+07	8.84568e+06	1.93008e+06	2.40616	2.05152	0.447631	0.0589618	0.0502717	0.010969	3.63466	7.01598	6.94673	6.28558
258	2005	3	JP_KR	3	Other Manufacturing	406647	175957561	7.84155e+08	6.29833e+08	1.28853e+08	1.92834	1.54884	0.316867	4.4565	3.57946	0.732297	5.60922	8.8944	8.79923	8.1101
259	2005	3	JP_KR	4	Machinery	369805	175957561	7.62684e+08	5.57147e+08	1.17502e+08	2.0624	1.5066	0.317742	4.33448	3.16637	0.667788	5.56797	8.88234	8.74597	8.07005
260	2005	3	JP_KR	5	Utility	124108	175957561	2.80152e+08	2.32201e+08	5.31406e+07	2.25733	1.87097	0.428181	1.59215	1.31964	0.302008	5.0938	8.44739	8.36586	7.72543
261	2005	3	JP_KR	6	Construction	573544	175957561	4.83701e+08	3.96395e+08	7.44121e+07	0.843353	0.691132	0.129741	2.74896	2.25279	0.422898	5.75857	8.68458	8.59813	7.87164
262	2005	3	JP_KR	7	Transport	447987	175957561	3.50126e+08	2.73096e+08	4.83958e+07	0.781553	0.609607	0.108029	1.98983	1.55206	0.275043	5.65127	8.54422	8.43632	7.68481
263	2005	3	JP_KR	8	Other Services	2.10494e+06	175957561	1.60432e+09	1.19627e+09	2.16814e+08	0.762171	0.568314	0.103002	9.11768	6.79862	1.23219	6.32324	9.20529	9.07783	8.33609
264	2005	4	CN	1	Agriculture and Food	552852	1303720000	3.19425e+08	2.35703e+08	2.08074e+07	0.577776	0.426341	0.0376364	0.24501	0.180793	0.01596	5.74261	8.50437	8.37237	7.31822
265	2005	4	CN	2	Extraction & Mining	136568	1303720000	2.46766e+08	1.66364e+08	1.63528e+07	1.8069	1.21817	0.11974	0.189278	0.127607	0.0125432	5.13535	8.39228	8.22106	7.21359
266	2005	4	CN	3	Other Manufacturing	531083	1303720000	2.55684e+09	2.06214e+09	1.65762e+08	4.81438	3.8829	0.312121	1.96119	1.58174	0.127146	5.72516	9.4077	9.31432	8.21949
267	2005	4	CN	4	Machinery	340824	1303720000	7.12328e+08	4.72922e+08	4.73963e+07	2.09002	1.38759	0.139064	0.546381	0.362748	0.0363547	5.53253	8.85268	8.67479	7.67574
268	2005	4	CN	5	Utility	144324	1303720000	1.58078e+09	1.32271e+09	1.01397e+08	10.953	9.16482	0.702565	1.21251	1.01456	0.0777752	5.15934	9.19887	9.12146	8.00603
269	2005	4	CN	6	Construction	368185	1303720000	8.54845e+07	5.92711e+07	5.89297e+06	0.232178	0.160982	0.0160055	0.0655697	0.0454631	0.00452012	5.56607	7.93189	7.77284	6.77033
270	2005	4	CN	7	Transport	257176	1303720000	1.46386e+09	1.12468e+09	9.42453e+07	5.69205	4.37319	0.366463	1.12283	0.862667	0.0722896	5.41023	9.1655	9.05103	7.97426
271	2005	4	CN	8	Other Services	1.30761e+06	1303720000	6.57735e+08	4.92232e+08	4.26596e+07	0.503006	0.376437	0.0326242	0.504506	0.377559	0.0327215	6.11648	8.81805	8.69217	7.63002
272	2005	5	OtherAsia	1	Agriculture and Food	595033	2344028467	7.95482e+08	4.12674e+08	3.87304e+07	1.33687	0.693531	0.0650894	0.339365	0.176053	0.016523	5.77454	8.90063	8.61561	7.58805
273	2005	5	OtherAsia	2	Extraction & Mining	226429	2344028467	3.4355e+08	1.72785e+08	1.58453e+07	1.51725	0.76309	0.0699791	0.146564	0.073713	0.00675985	5.35493	8.53599	8.23751	7.1999
274	2005	5	OtherAsia	3	Other Manufacturing	443117	2344028467	2.48322e+09	1.3395e+09	1.23891e+08	5.60397	3.02291	0.27959	1.05938	0.571453	0.052854	5.64652	9.39501	9.12694	8.09304
275	2005	5	OtherAsia	4	Machinery	218938	2344028467	7.55104e+08	3.82386e+08	3.54046e+07	3.44894	1.74655	0.161711	0.322139	0.163132	0.0151042	5.34032	8.87801	8.5825	7.54906
276	2005	5	OtherAsia	5	Utility	186363	2344028467	1.74499e+09	9.34973e+08	8.70637e+07	9.36339	5.01694	0.467172	0.744441	0.398874	0.0371428	5.27036	9.24179	8.9708	7.93984
277	2005	5	OtherAsia	6	Construction	428384	2344028467	8.45733e+08	4.14716e+08	3.78736e+07	1.97424	0.968094	0.0884105	0.360803	0.176924	0.0161575	5.63183	8.92723	8.61775	7.57834
278	2005	5	OtherAsia	7	Transport	273885	2344028467	1.01937e+09	5.53636e+08	5.36929e+07	3.72191	2.02142	0.196042	0.434881	0.23619	0.0229062	5.43757	9.00833	8.74322	7.72992
279	2005	5	OtherAsia	8	Other Services	1.39971e+06	2344028467	1.85457e+09	1.01198e+09	9.5448e+07	1.32497	0.722991	0.0681912	0.79119	0.431726	0.0407196	6.14604	9.26824	9.00517	7.97977
280	2005	6	OtherDevelop	1	Agriculture and Food	680492	1730079458	4.90196e+08	3.06587e+08	3.99722e+07	0.720355	0.450538	0.0587402	0.283337	0.17721	0.0231043	5.83282	8.69037	8.48655	7.60176
281	2005	6	OtherDevelop	2	Extraction & Mining	519398	1730079458	1.78757e+08	1.09986e+08	1.36288e+07	0.344163	0.211756	0.0262396	0.103323	0.0635727	0.00787754	5.7155	8.25226	8.04134	7.13446
282	2005	6	OtherDevelop	3	Other Manufacturing	643935	1730079458	1.49621e+09	9.934e+08	1.19596e+08	2.32355	1.5427	0.185726	0.864824	0.574193	0.0691272	5.80884	9.17499	8.99712	8.07772
283	2005	6	OtherDevelop	4	Machinery	469468	1730079458	1.13148e+09	6.40447e+08	8.83072e+07	2.41012	1.3642	0.188101	0.654002	0.370183	0.0510423	5.67161	9.05365	8.80648	7.946
284	2005	6	OtherDevelop	5	Utility	196737	1730079458	5.23048e+08	3.87988e+08	4.27477e+07	2.65862	1.97212	0.217284	0.302326	0.224261	0.0247085	5.29389	8.71854	8.58882	7.63091
285	2005	6	OtherDevelop	6	Construction	778163	1730079458	4.39067e+08	2.63501e+08	3.55937e+07	0.564236	0.33862	0.0457406	0.253784	0.152306	0.0205734	5.89107	8.64253	8.42078	7.55137
286	2005	6	OtherDevelop	7	Transport	468412	1730079458	8.10038e+08	5.0294e+08	6.433e+07	1.72933	1.07371	0.137336	0.468209	0.290703	0.0371832	5.67063	8.90851	8.70152	7.80841
287	2005	6	OtherDevelop	8	Other Services	2.62329e+06	1730079458	1.0516e+09	6.57944e+08	8.66645e+07	0.40087	0.250809	0.0330366	0.607831	0.380297	0.0500928	6.41885	9.02185	8.81819	7.93784
288	2006	1	EU	1	Agriculture and Food	561666	588475643	7.52469e+08	5.27652e+08	7.53907e+07	1.33971	0.939441	0.134227	1.27868	0.896642	0.128112	5.74948	8.87649	8.72235	7.87732
289	2006	1	EU	2	Extraction & Mining	155950	588475643	1.38541e+08	1.01577e+08	1.31609e+07	0.888367	0.651343	0.0843917	0.235424	0.172611	0.0223644	5.19299	8.14158	8.0068	7.11929
290	2006	1	EU	3	Other Manufacturing	1.14743e+06	588475643	1.54444e+09	1.07022e+09	1.4878e+08	1.346	0.932716	0.129664	2.62448	1.81864	0.252823	6.05973	9.18877	9.02947	8.17254
291	2006	1	EU	4	Machinery	964426	588475643	6.77251e+08	4.52023e+08	6.1791e+07	0.702232	0.468696	0.0640702	1.15086	0.768125	0.105002	5.98427	8.83075	8.65516	7.79093
292	2006	1	EU	5	Utility	445319	588475643	7.52707e+08	5.25222e+08	7.05223e+07	1.69026	1.17943	0.158363	1.27908	0.892512	0.119839	5.64867	8.87663	8.72034	7.84833
293	2006	1	EU	6	Construction	2.30811e+06	588475643	5.35228e+08	3.76518e+08	5.48214e+07	0.23189	0.163129	0.0237517	0.909515	0.63982	0.0931584	6.36326	8.72854	8.57579	7.73895
294	2006	1	EU	7	Transport	1.19207e+06	588475643	6.73446e+08	4.6963e+08	6.96209e+07	0.564939	0.393962	0.0584034	1.14439	0.798045	0.118307	6.0763	8.8283	8.67176	7.84274
295	2006	1	EU	8	Other Services	6.50256e+06	588475643	3.6098e+09	2.45349e+09	3.43086e+08	0.555135	0.377311	0.0527617	6.13415	4.16922	0.583008	6.81308	9.55748	9.38978	8.5354
296	2006	2	US_CA_AU	1	Agriculture and Food	381376	351648986	5.28277e+08	3.82897e+08	5.50636e+07	1.38519	1.00399	0.144381	1.50229	1.08886	0.156587	5.58135	8.72286	8.58308	7.74086
297	2006	2	US_CA_AU	2	Extraction & Mining	246600	351648986	2.14238e+08	1.59626e+08	2.32688e+07	0.868764	0.647306	0.0943583	0.609237	0.453936	0.0661705	5.39199	8.3309	8.2031	7.36677
298	2006	2	US_CA_AU	3	Other Manufacturing	900456	351648986	1.78463e+09	1.28745e+09	1.60121e+08	1.98192	1.42978	0.177822	5.07504	3.66118	0.455342	5.95446	9.25155	9.10973	8.20445
299	2006	2	US_CA_AU	4	Machinery	875180	351648986	6.03941e+08	4.42913e+08	5.99937e+07	0.690076	0.506082	0.0685501	1.71745	1.25953	0.170607	5.9421	8.78099	8.64632	7.77811
300	2006	2	US_CA_AU	5	Utility	371099	351648986	5.19057e+08	3.77085e+08	5.32703e+07	1.3987	1.01613	0.143548	1.47607	1.07233	0.151487	5.56949	8.71522	8.57644	7.72648
301	2006	2	US_CA_AU	6	Construction	2.51806e+06	351648986	6.26686e+08	4.22205e+08	6.0121e+07	0.248876	0.16767	0.0238759	1.78214	1.20064	0.170969	6.40107	8.79705	8.62552	7.77903
302	2006	2	US_CA_AU	7	Transport	1.1625e+06	351648986	8.49672e+08	5.38489e+08	7.68288e+07	0.730901	0.463216	0.0660893	2.41625	1.53132	0.218481	6.06539	8.92925	8.73118	7.88552
303	2006	2	US_CA_AU	8	Other Services	8.69705e+06	351648986	5.50701e+09	3.66762e+09	5.12478e+08	0.633204	0.421709	0.0589255	15.6605	10.4298	1.45736	6.93937	9.74092	9.56438	8.70968
304	2006	3	JP_KR	1	Agriculture and Food	170083	176292292	2.34628e+08	1.90657e+08	4.24265e+07	1.3795	1.12096	0.249446	1.33091	1.08148	0.24066	5.23066	8.37038	8.28025	7.62764
305	2006	3	JP_KR	2	Extraction & Mining	4627	176292292	1.06536e+07	8.97072e+06	1.95421e+06	2.30248	1.93878	0.422349	0.0604314	0.0508855	0.011085	3.6653	7.0275	6.95283	6.29097
306	2006	3	JP_KR	3	Other Manufacturing	442693	176292292	8.10614e+08	6.43482e+08	1.31725e+08	1.8311	1.45356	0.297555	4.59813	3.65008	0.747199	5.6461	8.90881	8.80854	8.11967
307	2006	3	JP_KR	4	Machinery	356024	176292292	8.11376e+08	5.85542e+08	1.23239e+08	2.27899	1.64467	0.346154	4.60245	3.32143	0.699062	5.55148	8.90922	8.76756	8.09075
308	2006	3	JP_KR	5	Utility	132117	176292292	2.82259e+08	2.3321e+08	5.32942e+07	2.13643	1.76518	0.403386	1.60108	1.32286	0.302306	5.12096	8.45065	8.36775	7.72668
309	2006	3	JP_KR	6	Construction	422965	176292292	4.79804e+08	3.90664e+08	7.34949e+07	1.13438	0.923632	0.173761	2.72164	2.216	0.416893	5.6263	8.68106	8.5918	7.86626
310	2006	3	JP_KR	7	Transport	471094	176292292	3.54564e+08	2.73178e+08	4.8314e+07	0.75264	0.57988	0.102557	2.01123	1.54957	0.274056	5.67311	8.54969	8.43645	7.68407
311	2006	3	JP_KR	8	Other Services	2.27859e+06	176292292	1.67551e+09	1.2363e+09	2.23608e+08	0.735327	0.542573	0.0981341	9.50416	7.0128	1.26839	6.35767	9.22415	9.09212	8.34949
312	2006	4	CN	1	Agriculture and Food	560037	1311020000	3.52725e+08	2.51767e+08	2.35793e+07	0.629824	0.449554	0.042103	0.269046	0.192039	0.0179854	5.74822	8.54744	8.401	7.37253
313	2006	4	CN	2	Extraction & Mining	143150	1311020000	2.73846e+08	1.80568e+08	1.86634e+07	1.913	1.26139	0.130376	0.20888	0.137731	0.0142357	5.15579	8.43751	8.25664	7.27099
314	2006	4	CN	3	Other Manufacturing	587108	1311020000	2.74255e+09	2.14997e+09	1.81563e+08	4.67128	3.66197	0.309249	2.09192	1.63992	0.13849	5.76872	9.43815	9.33243	8.25903
315	2006	4	CN	4	Machinery	332748	1311020000	8.02941e+08	5.17841e+08	5.48863e+07	2.41306	1.55625	0.164948	0.612455	0.394991	0.0418653	5.52212	8.90468	8.7142	7.73946
316	2006	4	CN	5	Utility	179356	1311020000	1.61025e+09	1.33043e+09	1.05193e+08	8.97796	7.4178	0.586503	1.22824	1.0148	0.0802375	5.25372	9.20689	9.12399	8.02199
317	2006	4	CN	6	Construction	383603	1311020000	9.82776e+07	6.59581e+07	6.94103e+06	0.256196	0.171944	0.0180943	0.0749627	0.0503105	0.00529437	5.58388	7.99245	7.81927	6.84142
318	2006	4	CN	7	Transport	328998	1311020000	1.45688e+09	1.11207e+09	9.52498e+07	4.42822	3.38016	0.289515	1.11125	0.848247	0.0726532	5.51719	9.16342	9.04613	7.97886
319	2006	4	CN	8	Other Services	1.60593e+06	1311020000	6.85336e+08	5.03553e+08	4.5464e+07	0.426752	0.313558	0.02831	0.52275	0.384093	0.0346783	6.20573	8.8359	8.70205	7.65767
320	2006	5	OtherAsia	1	Agriculture and Food	637910	2376650237	8.42393e+08	4.33244e+08	4.15321e+07	1.32055	0.679162	0.0651065	0.354445	0.182292	0.0174751	5.80476	8.92551	8.63673	7.61838
321	2006	5	OtherAsia	2	Extraction & Mining	221407	2376650237	3.66908e+08	1.83576e+08	1.72339e+07	1.65716	0.829133	0.0778379	0.15438	0.0772416	0.00725134	5.34519	8.56456	8.26382	7.23638
322	2006	5	OtherAsia	3	Other Manufacturing	476405	2376650237	2.65031e+09	1.41454e+09	1.3358e+08	5.56313	2.96919	0.280392	1.11514	0.595181	0.0562054	5.67798	9.4233	9.15061	8.12574
323	2006	5	OtherAsia	4	Machinery	235948	2376650237	8.05257e+08	4.0662e+08	3.85628e+07	3.41286	1.72334	0.163438	0.33882	0.171089	0.0162257	5.37282	8.90593	8.60919	7.58617
324	2006	5	OtherAsia	5	Utility	194559	2376650237	1.831e+09	9.71328e+08	9.20078e+07	9.41099	4.99245	0.472903	0.770411	0.408696	0.0387132	5.28905	9.26269	8.98737	7.96382
325	2006	5	OtherAsia	6	Construction	466446	2376650237	8.97612e+08	4.37389e+08	4.09368e+07	1.92436	0.937704	0.0877632	0.377679	0.184036	0.0172246	5.6688	8.95309	8.64087	7.61211
326	2006	5	OtherAsia	7	Transport	295526	2376650237	1.05984e+09	5.69563e+08	5.59739e+07	3.58629	1.92728	0.189404	0.44594	0.239649	0.0235516	5.4706	9.02524	8.75554	7.74799
327	2006	5	OtherAsia	8	Other Services	1.51866e+06	2376650237	1.96719e+09	1.06466e+09	1.01853e+08	1.29535	0.701048	0.0670674	0.827717	0.447965	0.0428556	6.18146	9.29385	9.02721	8.00797
328	2006	6	OtherDevelop	1	Agriculture and Food	704500	1765679766	5.1203e+08	3.17882e+08	4.20635e+07	0.726798	0.451216	0.0597068	0.28999	0.180034	0.0238228	5.84788	8.7093	8.50227	7.62391
329	2006	6	OtherDevelop	2	Extraction & Mining	575519	1765679766	1.94248e+08	1.18579e+08	1.50579e+07	0.337517	0.206038	0.0261641	0.110013	0.0671576	0.00852812	5.76006	8.28836	8.07401	7.17777
330	2006	6	OtherDevelop	3	Other Manufacturing	682587	1765679766	1.59234e+09	1.04345e+09	1.27996e+08	2.3328	1.52867	0.187516	0.901826	0.590962	0.072491	5.83416	9.20203	9.01847	8.1072
331	2006	6	OtherDevelop	4	Machinery	494010	1765679766	1.20193e+09	6.77738e+08	9.46381e+07	2.433	1.37191	0.191571	0.680715	0.38384	0.0535987	5.69374	9.07988	8.83106	7.97607
332	2006	6	OtherDevelop	5	Utility	207148	1765679766	5.50905e+08	4.01867e+08	4.51863e+07	2.65948	1.94	0.218135	0.312007	0.227599	0.0255914	5.31628	8.74108	8.60408	7.65501
333	2006	6	OtherDevelop	6	Construction	842328	1765679766	4.57875e+08	2.73923e+08	3.7439e+07	0.543583	0.325198	0.0444471	0.25932	0.155138	0.0212037	5.92548	8.66075	8.43763	7.57332
334	2006	6	OtherDevelop	7	Transport	500355	1765679766	8.27424e+08	5.11454e+08	6.6205e+07	1.65367	1.02218	0.132316	0.468615	0.289664	0.0374955	5.69928	8.91773	8.70881	7.82089
335	2006	6	OtherDevelop	8	Other Services	2.78592e+06	1765679766	1.21034e+09	7.43042e+08	9.99735e+07	0.43445	0.266713	0.0358852	0.685483	0.420825	0.0566204	6.44497	9.08291	8.87101	7.99988
336	2007	1	EU	1	Agriculture and Food	573345	590181753	7.79708e+08	5.42015e+08	7.79533e+07	1.35993	0.945355	0.135962	1.32113	0.918386	0.132084	5.75842	8.89193	8.73401	7.89183
337	2007	1	EU	2	Extraction & Mining	146826	590181753	1.42608e+08	1.03631e+08	1.35125e+07	0.97127	0.705807	0.0920309	0.241634	0.175592	0.0228956	5.1668	8.15414	8.01549	7.13074
338	2007	1	EU	3	Other Manufacturing	1.1924e+06	590181753	1.60033e+09	1.09896e+09	1.53692e+08	1.34211	0.921641	0.128893	2.71158	1.86207	0.260414	6.07642	9.20421	9.04098	8.18665
339	2007	1	EU	4	Machinery	999348	590181753	7.0033e+08	4.63046e+08	6.39011e+07	0.700787	0.463348	0.0639428	1.18663	0.784582	0.108274	5.99972	8.8453	8.66562	7.80551
340	2007	1	EU	5	Utility	453330	590181753	7.81115e+08	5.40274e+08	7.31084e+07	1.72306	1.19179	0.16127	1.32352	0.915436	0.123874	5.65641	8.89271	8.73261	7.86397
341	2007	1	EU	6	Construction	2.34012e+06	590181753	5.67933e+08	3.95355e+08	5.80127e+07	0.242694	0.168946	0.0247905	0.962302	0.669887	0.0982964	6.36924	8.7543	8.59699	7.76352
342	2007	1	EU	7	Transport	1.25954e+06	590181753	7.02559e+08	4.89088e+08	7.21259e+07	0.557788	0.388306	0.0572635	1.19041	0.828708	0.12221	6.10021	8.84668	8.68939	7.85809
343	2007	1	EU	8	Other Services	6.73605e+06	590181753	3.7575e+09	2.53507e+09	3.55794e+08	0.55782	0.376344	0.0528195	6.36668	4.2954	0.602855	6.82841	9.5749	9.40399	8.5512
344	2007	2	US_CA_AU	1	Agriculture and Food	363845	354947832	5.44717e+08	3.91205e+08	5.62072e+07	1.49711	1.0752	0.154481	1.53464	1.10215	0.158353	5.56092	8.73617	8.5924	7.74979
345	2007	2	US_CA_AU	2	Extraction & Mining	273482	354947832	2.30457e+08	1.69331e+08	2.45389e+07	0.842676	0.619165	0.0897275	0.64927	0.477058	0.0691338	5.43693	8.36259	8.22874	7.38986
346	2007	2	US_CA_AU	3	Other Manufacturing	930449	354947832	1.87831e+09	1.33276e+09	1.65131e+08	2.01871	1.43238	0.177475	5.29179	3.75479	0.465227	5.96869	9.27377	9.12475	8.21783
347	2007	2	US_CA_AU	4	Machinery	897869	354947832	6.17928e+08	4.47608e+08	6.05311e+07	0.688216	0.498523	0.0674164	1.7409	1.26105	0.170535	5.95321	8.79094	8.6509	7.78198
348	2007	2	US_CA_AU	5	Utility	390256	354947832	5.50475e+08	3.95257e+08	5.57823e+07	1.41055	1.01281	0.142938	1.55086	1.11357	0.157156	5.59135	8.74074	8.59688	7.7465
349	2007	2	US_CA_AU	6	Construction	2.53799e+06	354947832	6.62304e+08	4.4421e+08	6.29922e+07	0.260956	0.175025	0.0248197	1.86592	1.25148	0.177469	6.40449	8.82106	8.64759	7.79929
350	2007	2	US_CA_AU	7	Transport	1.21963e+06	354947832	8.62654e+08	5.47972e+08	7.7816e+07	0.707305	0.449292	0.0638027	2.43037	1.54381	0.219232	6.08623	8.93584	8.73876	7.89107
351	2007	2	US_CA_AU	8	Other Services	8.8002e+06	354947832	5.72473e+09	3.80053e+09	5.28201e+08	0.650523	0.431868	0.0600215	16.1284	10.7073	1.48811	6.94449	9.75775	9.57984	8.7228
352	2007	3	JP_KR	1	Agriculture and Food	153399	176684638	2.38839e+08	1.92228e+08	4.24385e+07	1.55698	1.25313	0.276654	1.35178	1.08798	0.240193	5.18582	8.37811	8.28382	7.62776
353	2007	3	JP_KR	2	Extraction & Mining	3601.45	176684638	1.11382e+07	9.23899e+06	1.99963e+06	3.09271	2.56535	0.555227	0.0630402	0.0522908	0.0113175	3.55648	7.04682	6.96562	6.30095
354	2007	3	JP_KR	3	Other Manufacturing	443998	176684638	8.41582e+08	6.59145e+08	1.34413e+08	1.89546	1.48457	0.302732	4.76319	3.73063	0.760749	5.64738	8.9251	8.81898	8.12844
355	2007	3	JP_KR	4	Machinery	435308	176684638	8.68737e+08	6.17781e+08	1.28874e+08	1.99568	1.41918	0.296053	4.91688	3.49652	0.729403	5.6388	8.93889	8.79083	8.11017
356	2007	3	JP_KR	5	Utility	119243	176684638	2.85192e+08	2.34357e+08	5.32606e+07	2.39168	1.96536	0.446654	1.61413	1.32641	0.301445	5.07643	8.45514	8.36988	7.72641
357	2007	3	JP_KR	6	Construction	639251	176684638	4.82934e+08	3.89296e+08	7.31681e+07	0.755469	0.608988	0.114459	2.73331	2.20334	0.414117	5.80567	8.68389	8.59028	7.86432
358	2007	3	JP_KR	7	Transport	488240	176684638	3.73156e+08	2.82044e+08	4.91829e+07	0.764289	0.577675	0.100735	2.11199	1.59631	0.278366	5.68863	8.57189	8.45032	7.69181
359	2007	3	JP_KR	8	Other Services	2.09516e+06	176684638	1.74809e+09	1.27389e+09	2.2793e+08	0.834348	0.608016	0.108789	9.89385	7.20996	1.29004	6.32122	9.24256	9.10513	8.3578
360	2007	4	CN	1	Agriculture and Food	594311	1317885000	4.29403e+08	2.93129e+08	2.9629e+07	0.722522	0.493224	0.0498543	0.325828	0.222423	0.0224822	5.77401	8.63287	8.46706	7.47172
361	2007	4	CN	2	Extraction & Mining	174037	1317885000	3.325e+08	2.13292e+08	2.33452e+07	1.91051	1.22556	0.134139	0.252298	0.161844	0.0177141	5.24064	8.52179	8.32897	7.3682
362	2007	4	CN	3	Other Manufacturing	701988	1317885000	3.10214e+09	2.34032e+09	2.10324e+08	4.41909	3.33384	0.299613	2.35388	1.77581	0.159592	5.84633	9.49166	9.36927	8.32289
363	2007	4	CN	4	Machinery	435803	1317885000	9.95796e+08	6.22795e+08	7.00581e+07	2.28497	1.42908	0.160757	0.755602	0.472571	0.0531595	5.63929	8.99817	8.79434	7.84546
364	2007	4	CN	5	Utility	205594	1317885000	1.74303e+09	1.3985e+09	1.16626e+08	8.47805	6.80225	0.567263	1.3226	1.06117	0.0884946	5.31301	9.24131	9.14566	8.06679
365	2007	4	CN	6	Construction	511508	1317885000	1.21318e+08	7.87294e+07	8.75745e+06	0.237177	0.153916	0.0171208	0.0920552	0.0597392	0.00664508	5.70885	8.08393	7.89614	6.94238
366	2007	4	CN	7	Transport	307233	1317885000	1.50129e+09	1.12999e+09	9.99464e+07	4.88648	3.67795	0.325312	1.13916	0.857425	0.0758385	5.48747	9.17646	9.05307	7.99977
367	2007	4	CN	8	Other Services	1.75557e+06	1317885000	7.6233e+08	5.43859e+08	5.18965e+07	0.434236	0.309791	0.0295611	0.57845	0.412676	0.0393786	6.24442	8.88214	8.73549	7.71514
368	2007	5	OtherAsia	1	Agriculture and Food	662695	2409222139	8.92518e+08	4.55161e+08	4.43045e+07	1.3468	0.686834	0.066855	0.370459	0.188925	0.0183895	5.82131	8.95062	8.65817	7.64645
369	2007	5	OtherAsia	2	Extraction & Mining	229054	2409222139	3.9127e+08	1.9459e+08	1.85756e+07	1.7082	0.849536	0.081097	0.162405	0.0807687	0.00771021	5.35994	8.59248	8.28912	7.26894
370	2007	5	OtherAsia	3	Other Manufacturing	498471	2409222139	2.81895e+09	1.48875e+09	1.42806e+08	5.65519	2.98663	0.286488	1.17006	0.617937	0.0592746	5.69764	9.45009	9.17282	8.15475
371	2007	5	OtherAsia	4	Machinery	263923	2409222139	8.5578e+08	4.30627e+08	4.16823e+07	3.24254	1.63164	0.157933	0.35521	0.178741	0.0173011	5.42148	8.93236	8.6341	7.61995
372	2007	5	OtherAsia	5	Utility	211245	2409222139	1.92491e+09	1.01065e+09	9.69263e+07	9.11219	4.78426	0.458833	0.798974	0.419493	0.0402314	5.32479	9.28441	9.0046	7.98644
373	2007	5	OtherAsia	6	Construction	507950	2409222139	9.51952e+08	4.60655e+08	4.38426e+07	1.87411	0.90689	0.0863127	0.395128	0.191205	0.0181978	5.70582	8.97862	8.66338	7.6419
374	2007	5	OtherAsia	7	Transport	319720	2409222139	1.10294e+09	5.86097e+08	5.81766e+07	3.44971	1.83315	0.181961	0.4578	0.243272	0.0241474	5.50477	9.04255	8.76797	7.76475
375	2007	5	OtherAsia	8	Other Services	1.66563e+06	2409222139	2.07569e+09	1.11312e+09	1.0786e+08	1.24619	0.668289	0.0647562	0.861558	0.462025	0.0447695	6.22158	9.31716	9.04654	8.03286
376	2007	6	OtherDevelop	1	Agriculture and Food	735566	1802225794	5.54334e+08	3.36683e+08	4.55138e+07	0.753616	0.45772	0.0618759	0.307583	0.186815	0.0252542	5.86662	8.74377	8.52722	7.65814
377	2007	6	OtherDevelop	2	Extraction & Mining	569958	1802225794	2.17346e+08	1.29411e+08	1.69262e+07	0.381336	0.227054	0.0296972	0.120598	0.0718063	0.00939182	5.75584	8.33715	8.11197	7.22856
378	2007	6	OtherDevelop	3	Other Manufacturing	729267	1802225794	1.72183e+09	1.09986e+09	1.37814e+08	2.36104	1.50817	0.188977	0.955392	0.610278	0.076469	5.86289	9.23599	9.04134	8.13929
379	2007	6	OtherDevelop	4	Machinery	504796	1802225794	1.31095e+09	7.2787e+08	1.03358e+08	2.597	1.44191	0.204753	0.727409	0.403873	0.0573504	5.70312	9.11759	8.86205	8.01435
380	2007	6	OtherDevelop	5	Utility	217445	1802225794	5.97786e+08	4.20748e+08	4.85256e+07	2.74913	1.93496	0.223162	0.331693	0.23346	0.0269254	5.33735	8.77655	8.62402	7.68597
381	2007	6	OtherDevelop	6	Construction	916013	1802225794	4.84858e+08	2.85892e+08	3.96034e+07	0.529313	0.312105	0.0432346	0.269033	0.158633	0.0219747	5.9619	8.68561	8.4562	7.59773
382	2007	6	OtherDevelop	7	Transport	537028	1802225794	8.50428e+08	5.18822e+08	6.80311e+07	1.58358	0.966099	0.126681	0.471877	0.287879	0.0377484	5.73	8.92964	8.71502	7.83271
383	2007	6	OtherDevelop	8	Other Services	2.95989e+06	1802225794	1.41079e+09	8.34329e+08	1.1411e+08	0.476635	0.281878	0.0385521	0.782803	0.462943	0.0633161	6.47128	9.14946	8.92134	8.05732
384	2008	1	EU	1	Agriculture and Food	578381	591904096	8.10061e+08	5.56644e+08	8.04712e+07	1.40057	0.962418	0.139132	1.36857	0.94043	0.135953	5.76221	8.90852	8.74558	7.90564
385	2008	1	EU	2	Extraction & Mining	158901	591904096	1.47432e+08	1.05848e+08	1.38935e+07	0.927828	0.666125	0.0874354	0.249082	0.178826	0.0234726	5.20113	8.16859	8.02468	7.14281
386	2008	1	EU	3	Other Manufacturing	1.15537e+06	591904096	1.65465e+09	1.12484e+09	1.58053e+08	1.43214	0.973575	0.136799	2.79546	1.90037	0.267025	6.06272	9.21871	9.05109	8.1988
387	2008	1	EU	4	Machinery	1.01939e+06	591904096	7.24683e+08	4.73749e+08	6.58635e+07	0.710897	0.464737	0.0646105	1.22432	0.800382	0.111274	6.00834	8.86015	8.67555	7.81864
388	2008	1	EU	5	Utility	478587	591904096	8.13046e+08	5.55982e+08	7.57251e+07	1.69885	1.16172	0.158226	1.37361	0.939311	0.127935	5.67996	8.91012	8.74506	7.87924
389	2008	1	EU	6	Construction	2.32479e+06	591904096	5.9525e+08	4.09211e+08	6.0346e+07	0.256045	0.176021	0.0259576	1.00565	0.691347	0.101952	6.36638	8.7747	8.61195	7.78065
390	2008	1	EU	7	Transport	1.27611e+06	591904096	7.357e+08	5.06181e+08	7.45774e+07	0.576515	0.396658	0.058441	1.24294	0.855174	0.125996	6.10589	8.8667	8.70431	7.87261
391	2008	1	EU	8	Other Services	6.7963e+06	591904096	3.87756e+09	2.59078e+09	3.65221e+08	0.57054	0.381204	0.0537382	6.55099	4.37702	0.617027	6.83227	9.58856	9.41343	8.56256
392	2008	2	US_CA_AU	1	Agriculture and Food	366008	358590284	5.62553e+08	4.00361e+08	5.7381e+07	1.537	1.09386	0.156775	1.56879	1.11649	0.160018	5.56349	8.75016	8.60245	7.75877
393	2008	2	US_CA_AU	2	Extraction & Mining	316160	358590284	2.47553e+08	1.79325e+08	2.57803e+07	0.782999	0.567198	0.0815422	0.69035	0.500083	0.0718936	5.49991	8.39367	8.25364	7.41129
394	2008	2	US_CA_AU	3	Other Manufacturing	910080	358590284	1.94516e+09	1.36297e+09	1.68314e+08	2.13735	1.49763	0.184944	5.42447	3.80091	0.469378	5.95908	9.28896	9.13449	8.22612
395	2008	2	US_CA_AU	4	Machinery	896145	358590284	6.30084e+08	4.51263e+08	6.08647e+07	0.703105	0.50356	0.0679184	1.75711	1.25844	0.169733	5.95238	8.7994	8.65443	7.78437
396	2008	2	US_CA_AU	5	Utility	402543	358590284	5.74823e+08	4.091e+08	5.75986e+07	1.42798	1.01629	0.143087	1.60301	1.14086	0.160625	5.60481	8.75953	8.61183	7.76041
397	2008	2	US_CA_AU	6	Construction	2.58253e+06	358590284	6.81637e+08	4.55428e+08	6.4261e+07	0.263942	0.17635	0.024883	1.90088	1.27005	0.179205	6.41204	8.83355	8.65842	7.80795
398	2008	2	US_CA_AU	7	Transport	1.25255e+06	358590284	8.83324e+08	5.60626e+08	7.89584e+07	0.705218	0.447586	0.0630379	2.46332	1.56342	0.220191	6.0978	8.94612	8.74867	7.8974
399	2008	2	US_CA_AU	8	Other Services	8.75099e+06	358590284	5.85555e+09	3.87489e+09	5.35298e+08	0.66913	0.442794	0.06117	16.3294	10.8059	1.49279	6.94206	9.76757	9.58826	8.7286
400	2008	3	JP_KR	1	Agriculture and Food	194486	177117708	2.42413e+08	1.93414e+08	4.25548e+07	1.24643	0.994488	0.218806	1.36865	1.09201	0.240263	5.28889	8.38456	8.28649	7.62895
401	2008	3	JP_KR	2	Extraction & Mining	5808.69	177117708	1.1706e+07	9.56867e+06	2.06363e+06	2.01525	1.6473	0.355266	0.0660914	0.0540243	0.0116512	3.76408	7.06841	6.98085	6.31463
402	2008	3	JP_KR	3	Other Manufacturing	479662	177117708	8.70233e+08	6.74289e+08	1.37874e+08	1.81426	1.40576	0.287439	4.9133	3.80701	0.77843	5.68094	8.93964	8.82885	8.13948
403	2008	3	JP_KR	4	Machinery	420551	177117708	9.2323e+08	6.50427e+08	1.36229e+08	2.19529	1.54661	0.323931	5.21252	3.67229	0.769145	5.62382	8.96531	8.8132	8.13427
404	2008	3	JP_KR	5	Utility	128667	177117708	2.90349e+08	2.37131e+08	5.38532e+07	2.2566	1.84299	0.418548	1.6393	1.33883	0.304053	5.10947	8.46292	8.37499	7.73121
405	2008	3	JP_KR	6	Construction	402157	177117708	4.85025e+08	3.87841e+08	7.30592e+07	1.20606	0.964403	0.181668	2.73843	2.18974	0.412489	5.6044	8.68576	8.58865	7.86367
406	2008	3	JP_KR	7	Transport	449160	177117708	3.88641e+08	2.89733e+08	4.97658e+07	0.865262	0.645055	0.110797	2.19425	1.63582	0.280976	5.6524	8.58955	8.462	7.69693
407	2008	3	JP_KR	8	Other Services	2.28248e+06	177117708	1.81314e+09	1.30944e+09	2.33619e+08	0.794376	0.573691	0.102353	10.2369	7.39303	1.319	6.35841	9.25843	9.11708	8.36851
408	2008	4	CN	1	Agriculture and Food	611950	1324655000	5.20626e+08	3.3934e+08	3.67355e+07	0.850767	0.554523	0.0600303	0.393028	0.256173	0.0277322	5.78672	8.71653	8.53064	7.56509
409	2008	4	CN	2	Extraction & Mining	223252	1324655000	4.02032e+08	2.49497e+08	2.88012e+07	1.8008	1.11756	0.129007	0.3035	0.188349	0.0217424	5.3488	8.60426	8.39707	7.45941
410	2008	4	CN	3	Other Manufacturing	715697	1324655000	3.52563e+09	2.54941e+09	2.43634e+08	4.92615	3.56213	0.340415	2.66155	1.92458	0.183923	5.85473	9.54724	9.40644	8.38674
411	2008	4	CN	4	Machinery	460955	1324655000	1.23317e+09	7.43798e+08	8.84815e+07	2.67524	1.6136	0.191952	0.930933	0.561504	0.0667959	5.66366	9.09102	8.87146	7.94685
412	2008	4	CN	5	Utility	198782	1324655000	1.85001e+09	1.44629e+09	1.25786e+08	9.30672	7.27575	0.632783	1.39659	1.09182	0.0949573	5.29838	9.26717	9.16025	8.09963
413	2008	4	CN	6	Construction	519671	1324655000	1.51249e+08	9.42817e+07	1.1082e+07	0.291047	0.181426	0.0213251	0.11418	0.0711745	0.00836596	5.71573	8.17969	7.97443	7.04462
414	2008	4	CN	7	Transport	397879	1324655000	1.56958e+09	1.15709e+09	1.06231e+08	3.94488	2.90815	0.266993	1.1849	0.873503	0.0801953	5.59975	9.19578	9.06337	8.02625
415	2008	4	CN	8	Other Services	2.1293e+06	1324655000	8.6645e+08	5.9515e+08	6.03082e+07	0.406918	0.279505	0.028323	0.654095	0.449287	0.0455275	6.32824	8.93774	8.77463	7.78038
416	2008	5	OtherAsia	1	Agriculture and Food	682483	2441919740	9.3711e+08	4.74411e+08	4.70403e+07	1.37309	0.695125	0.0689252	0.38376	0.194278	0.0192637	5.83409	8.97179	8.67615	7.67247
417	2008	5	OtherAsia	2	Extraction & Mining	274488	2441919740	4.10773e+08	2.0334e+08	1.97873e+07	1.4965	0.740795	0.072088	0.168217	0.0832704	0.00810318	5.43852	8.6136	8.30822	7.29639
418	2008	5	OtherAsia	3	Other Manufacturing	452845	2441919740	2.95054e+09	1.5462e+09	1.50865e+08	6.51556	3.41442	0.33315	1.20829	0.633191	0.0617814	5.65595	9.4699	9.18927	8.17859
419	2008	5	OtherAsia	4	Machinery	271948	2441919740	9.01987e+08	4.52492e+08	4.47676e+07	3.31677	1.66389	0.164619	0.369376	0.185302	0.018333	5.43449	8.9552	8.65561	7.65096
420	2008	5	OtherAsia	5	Utility	231059	2441919740	1.99029e+09	1.03636e+09	1.0081e+08	8.61376	4.48524	0.436294	0.815052	0.424403	0.041283	5.36372	9.29892	9.01551	8.0035
421	2008	5	OtherAsia	6	Construction	552771	2441919740	9.94116e+08	4.78455e+08	4.64093e+07	1.79842	0.865558	0.0839576	0.407104	0.195934	0.0190053	5.74255	8.99744	8.67984	7.66661
422	2008	5	OtherAsia	7	Transport	338265	2441919740	1.13378e+09	5.97049e+08	6.00339e+07	3.35175	1.76503	0.177476	0.464299	0.2445	0.0245847	5.52926	9.05453	8.77601	7.7784
423	2008	5	OtherAsia	8	Other Services	1.73056e+06	2441919740	2.15848e+09	1.14889e+09	1.13006e+08	1.24727	0.663883	0.0652999	0.883926	0.470487	0.0462774	6.23819	9.33415	9.06028	8.0531
424	2008	6	OtherDevelop	1	Agriculture and Food	726165	1839683294	6.03757e+08	3.61219e+08	4.95221e+07	0.831433	0.497434	0.0681967	0.328186	0.196349	0.0269188	5.86104	8.78086	8.55777	7.6948
425	2008	6	OtherDevelop	2	Extraction & Mining	618022	1839683294	2.46177e+08	1.44298e+08	1.9297e+07	0.398331	0.233483	0.0312238	0.133815	0.0784361	0.0104893	5.791	8.39125	8.15926	7.28549
426	2008	6	OtherDevelop	3	Other Manufacturing	773189	1839683294	1.87061e+09	1.17346e+09	1.49426e+08	2.41934	1.51769	0.193259	1.01681	0.63786	0.0812235	5.88829	9.27198	9.06947	8.17442
427	2008	6	OtherDevelop	4	Machinery	550459	1839683294	1.45357e+09	7.99839e+08	1.14958e+08	2.64066	1.45304	0.208839	0.790122	0.43477	0.0624877	5.74073	9.16244	8.903	8.06054
428	2008	6	OtherDevelop	5	Utility	223202	1839683294	6.39837e+08	4.40974e+08	5.17172e+07	2.86663	1.97567	0.231705	0.347798	0.239701	0.028112	5.3487	8.80607	8.64441	7.71363
429	2008	6	OtherDevelop	6	Construction	959402	1839683294	5.16054e+08	3.01696e+08	4.21342e+07	0.537891	0.314463	0.0439172	0.280512	0.163994	0.022903	5.982	8.71269	8.47957	7.62463
430	2008	6	OtherDevelop	7	Transport	582611	1839683294	8.98531e+08	5.41717e+08	7.20278e+07	1.54225	0.929808	0.123629	0.488416	0.294462	0.0391523	5.76538	8.95353	8.73377	7.8575
431	2008	6	OtherDevelop	8	Other Services	3.09907e+06	1839683294	1.57847e+09	9.17858e+08	1.26365e+08	0.509336	0.296172	0.0407752	0.85801	0.498922	0.0686885	6.49123	9.19824	8.96278	8.10163
432	2009	1	EU	1	Agriculture and Food	560439	593294625	8.27355e+08	5.62952e+08	8.11076e+07	1.47626	1.00449	0.144722	1.39451	0.948858	0.136707	5.74853	8.91769	8.75047	7.90906
433	2009	1	EU	2	Extraction & Mining	140737	593294625	1.50328e+08	1.06865e+08	1.40145e+07	1.06814	0.759322	0.0995793	0.253378	0.180121	0.0236215	5.14841	8.17704	8.02884	7.14658
434	2009	1	EU	3	Other Manufacturing	1.00477e+06	593294625	1.67898e+09	1.13242e+09	1.58788e+08	1.671	1.12704	0.158034	2.82993	1.9087	0.267638	6.00207	9.22505	9.05401	8.20082
435	2009	1	EU	4	Machinery	900904	593294625	7.31644e+08	4.73317e+08	6.56364e+07	0.812122	0.52538	0.0728562	1.23319	0.797777	0.11063	5.95468	8.8643	8.67515	7.81714
436	2009	1	EU	5	Utility	449305	593294625	8.35192e+08	5.65274e+08	7.672e+07	1.85885	1.25811	0.170753	1.40772	0.952772	0.129312	5.65254	8.92179	8.75226	7.88491
437	2009	1	EU	6	Construction	2.15531e+06	593294625	6.04039e+08	4.11964e+08	6.04125e+07	0.280257	0.191139	0.0280297	1.01811	0.694367	0.101826	6.33351	8.78106	8.61486	7.78113
438	2009	1	EU	7	Transport	1.22878e+06	593294625	7.47161e+08	5.09933e+08	7.45976e+07	0.608052	0.414992	0.0607088	1.25934	0.859493	0.125735	6.08947	8.87341	8.70751	7.87272
439	2009	1	EU	8	Other Services	6.68835e+06	593294625	3.93152e+09	2.60872e+09	3.65248e+08	0.587816	0.390039	0.0546095	6.62659	4.39701	0.615626	6.82532	9.59456	9.41643	8.56259
440	2009	2	US_CA_AU	1	Agriculture and Food	373196	362092124	5.71879e+08	4.03813e+08	5.72962e+07	1.53238	1.08204	0.153528	1.57937	1.11522	0.158236	5.57194	8.7573	8.60618	7.75813
441	2009	2	US_CA_AU	2	Extraction & Mining	239362	362092124	2.54609e+08	1.82933e+08	2.59028e+07	1.0637	0.764252	0.108216	0.703161	0.50521	0.0715364	5.37905	8.40587	8.26229	7.41335
442	2009	2	US_CA_AU	3	Other Manufacturing	828977	362092124	1.97833e+09	1.37252e+09	1.68214e+08	2.38647	1.65568	0.202918	5.46362	3.79053	0.464562	5.91854	9.2963	9.13752	8.22586
443	2009	2	US_CA_AU	4	Machinery	777439	362092124	6.25166e+08	4.44237e+08	5.95129e+07	0.804135	0.571411	0.07655	1.72654	1.22686	0.164359	5.89067	8.796	8.64761	7.77461
444	2009	2	US_CA_AU	5	Utility	418281	362092124	5.88198e+08	4.15576e+08	5.78849e+07	1.40623	0.993532	0.138388	1.62444	1.14771	0.159862	5.62147	8.76952	8.61865	7.76257
445	2009	2	US_CA_AU	6	Construction	2.15274e+06	362092124	6.71068e+08	4.47979e+08	6.27541e+07	0.311727	0.208097	0.0291508	1.85331	1.2372	0.17331	6.33299	8.82677	8.65126	7.79764
446	2009	2	US_CA_AU	7	Transport	1.22019e+06	362092124	8.89077e+08	5.63689e+08	7.77361e+07	0.728637	0.461968	0.0637081	2.45539	1.55676	0.214686	6.08643	8.94894	8.75104	7.89062
447	2009	2	US_CA_AU	8	Other Services	8.97641e+06	362092124	5.85255e+09	3.86133e+09	5.26209e+08	0.651992	0.430164	0.0586213	16.1631	10.6639	1.45325	6.9531	9.76734	9.58674	8.72116
448	2009	3	JP_KR	1	Agriculture and Food	167039	177354835	2.43361e+08	1.92778e+08	4.231e+07	1.45691	1.15409	0.253294	1.37217	1.08696	0.238561	5.22282	8.38625	8.28506	7.62644
449	2009	3	JP_KR	2	Extraction & Mining	4428.77	177354835	1.19118e+07	9.65597e+06	2.07831e+06	2.68963	2.18028	0.469275	0.0671635	0.0544444	0.0117184	3.64628	7.07598	6.9848	6.31771
450	2009	3	JP_KR	3	Other Manufacturing	415150	177354835	8.808e+08	6.76956e+08	1.38511e+08	2.12164	1.63063	0.333642	4.96631	3.81696	0.780984	5.6182	8.94488	8.83056	8.14148
451	2009	3	JP_KR	4	Machinery	375662	177354835	9.43203e+08	6.59127e+08	1.37772e+08	2.51077	1.75458	0.366744	5.31817	3.71643	0.776815	5.5748	8.97461	8.81897	8.13916
452	2009	3	JP_KR	5	Utility	127068	177354835	2.94148e+08	2.38489e+08	5.40477e+07	2.31489	1.87686	0.425346	1.65853	1.3447	0.304743	5.10404	8.46857	8.37747	7.73278
453	2009	3	JP_KR	6	Construction	498431	177354835	4.8129e+08	3.82853e+08	7.21963e+07	0.965611	0.768116	0.144847	2.71371	2.15868	0.407073	5.69761	8.68241	8.58303	7.85852
454	2009	3	JP_KR	7	Transport	419711	177354835	3.91108e+08	2.90924e+08	5.00134e+07	0.93185	0.693154	0.119161	2.20523	1.64035	0.281996	5.62295	8.5923	8.46378	7.69909
455	2009	3	JP_KR	8	Other Services	2.16338e+06	177354835	1.81469e+09	1.30683e+09	2.33905e+08	0.838823	0.604067	0.10812	10.232	7.36842	1.31885	6.33513	9.2588	9.11622	8.36904
456	2009	4	CN	1	Agriculture and Food	685214	1331260000	6.39233e+08	3.97615e+08	4.59902e+07	0.932895	0.580279	0.0671181	0.480171	0.298676	0.0345464	5.83583	8.80566	8.59946	7.66267
457	2009	4	CN	2	Extraction & Mining	201098	1331260000	5.14679e+08	3.06309e+08	3.75775e+07	2.55934	1.52318	0.186861	0.386611	0.230089	0.028227	5.30341	8.71154	8.48616	7.57493
458	2009	4	CN	3	Other Manufacturing	769174	1331260000	4.15247e+09	2.85293e+09	2.92793e+08	5.39861	3.70909	0.380659	3.11921	2.14303	0.219937	5.88602	9.61831	9.45529	8.46656
459	2009	4	CN	4	Machinery	540973	1331260000	1.57429e+09	9.12725e+08	1.15012e+08	2.9101	1.68719	0.212601	1.18255	0.68561	0.086393	5.73318	9.19708	8.96034	8.06074
460	2009	4	CN	5	Utility	192878	1331260000	1.98421e+09	1.50497e+09	1.36945e+08	10.2874	7.80271	0.71001	1.49047	1.13048	0.102869	5.28528	9.29759	9.17753	8.13655
461	2009	4	CN	6	Construction	591447	1331260000	1.83656e+08	1.104e+08	1.36022e+07	0.31052	0.186661	0.0229982	0.137957	0.0829289	0.0102176	5.77192	8.26401	8.04297	7.13361
462	2009	4	CN	7	Transport	367375	1331260000	1.63909e+09	1.1824e+09	1.12494e+08	4.46163	3.21852	0.30621	1.23123	0.888183	0.0845019	5.56511	9.2146	9.07277	8.05113
463	2009	4	CN	8	Other Services	2.30936e+06	1331260000	1.00077e+09	6.59392e+08	7.10473e+07	0.433354	0.28553	0.030765	0.751747	0.495314	0.0533685	6.36349	9.00033	8.81914	7.85155
464	2009	5	OtherAsia	1	Agriculture and Food	699875	2474345039	9.75366e+08	4.92729e+08	4.97098e+07	1.39363	0.704025	0.0710266	0.394191	0.199135	0.0200901	5.84502	8.98917	8.69261	7.69644
465	2009	5	OtherAsia	2	Extraction & Mining	245615	2474345039	4.30158e+08	2.12968e+08	2.11195e+07	1.75135	0.867081	0.0859861	0.173847	0.0860705	0.00853539	5.39026	8.63363	8.32831	7.32468
466	2009	5	OtherAsia	3	Other Manufacturing	436010	2474345039	3.07601e+09	1.6059e+09	1.59263e+08	7.05491	3.68317	0.365275	1.24316	0.64902	0.0643659	5.6395	9.48799	9.20572	8.20212
467	2009	5	OtherAsia	4	Machinery	290168	2474345039	9.42962e+08	4.7223e+08	4.75199e+07	3.24971	1.62744	0.163767	0.381096	0.190851	0.019205	5.46265	8.97449	8.67415	7.67688
468	2009	5	OtherAsia	5	Utility	247109	2474345039	2.05058e+09	1.06495e+09	1.05194e+08	8.29827	4.30964	0.4257	0.828735	0.430396	0.042514	5.39289	9.31188	9.02733	8.02199
469	2009	5	OtherAsia	6	Construction	539550	2474345039	1.02854e+09	4.95407e+08	4.89584e+07	1.9063	0.918184	0.0907392	0.415683	0.200217	0.0197864	5.73203	9.01222	8.69496	7.68983
470	2009	5	OtherAsia	7	Transport	345917	2474345039	1.15718e+09	6.06755e+08	6.18274e+07	3.34526	1.75405	0.178735	0.467672	0.245218	0.0249874	5.53897	9.0634	8.78301	7.79118
471	2009	5	OtherAsia	8	Other Services	1.74284e+06	2474345039	2.23102e+09	1.18132e+09	1.17763e+08	1.28011	0.677813	0.0675699	0.901662	0.477427	0.0475938	6.24126	9.3485	9.07237	8.07101
472	2009	6	OtherDevelop	1	Agriculture and Food	724340	1878000078	6.36885e+08	3.7758e+08	5.19089e+07	0.879262	0.521274	0.0716636	0.339129	0.201054	0.0276405	5.85994	8.80406	8.57701	7.71524
473	2009	6	OtherDevelop	2	Extraction & Mining	561722	1878000078	2.67779e+08	1.55351e+08	2.09082e+07	0.476711	0.276563	0.0372216	0.142587	0.0827217	0.0111332	5.74952	8.42778	8.19132	7.32032
474	2009	6	OtherDevelop	3	Other Manufacturing	655621	1878000078	1.98219e+09	1.22892e+09	1.5724e+08	3.02337	1.87443	0.239834	1.05548	0.654375	0.0837276	5.81665	9.29714	9.08952	8.19656
475	2009	6	OtherDevelop	4	Machinery	470900	1878000078	1.51133e+09	8.26584e+08	1.18563e+08	3.20946	1.75533	0.25178	0.804758	0.440141	0.0631326	5.67293	9.17936	8.91729	8.07395
476	2009	6	OtherDevelop	5	Utility	218455	1878000078	6.81319e+08	4.61795e+08	5.46555e+07	3.1188	2.11391	0.250191	0.362789	0.245897	0.029103	5.33936	8.83335	8.66445	7.73763
477	2009	6	OtherDevelop	6	Construction	976344	1878000078	5.8606e+08	3.35551e+08	4.71712e+07	0.60026	0.343681	0.0483141	0.312066	0.178675	0.0251178	5.9896	8.76794	8.52576	7.67368
478	2009	6	OtherDevelop	7	Transport	585979	1878000078	9.34038e+08	5.58038e+08	7.49428e+07	1.59398	0.952318	0.127893	0.497358	0.297145	0.0399056	5.76788	8.97036	8.74666	7.87473
479	2009	6	OtherDevelop	8	Other Services	3.09524e+06	1878000078	1.70438e+09	9.79517e+08	1.34344e+08	0.550646	0.316459	0.0434034	0.907552	0.521575	0.0715357	6.49069	9.23157	8.99101	8.12822
480	2010	1	EU	1	Agriculture and Food	566157	594283097	8.45219e+08	5.7022e+08	8.25369e+07	1.4929	1.00718	0.145784	1.42225	0.959509	0.138885	5.75294	8.92697	8.75604	7.91665
481	2010	1	EU	2	Extraction & Mining	151056	594283097	1.53291e+08	1.08063e+08	1.4265e+07	1.0148	0.715385	0.0944348	0.257943	0.181838	0.0240037	5.17914	8.18552	8.03368	7.15427
482	2010	1	EU	3	Other Manufacturing	1.06253e+06	594283097	1.70437e+09	1.14228e+09	1.60587e+08	1.60406	1.07505	0.151136	2.86794	1.92211	0.27022	6.02634	9.23156	9.05777	8.20571
483	2010	1	EU	4	Machinery	1.01681e+06	594283097	7.36847e+08	4.72736e+08	6.59177e+07	0.724666	0.464921	0.064828	1.23989	0.795472	0.11092	6.00724	8.86738	8.67462	7.819
484	2010	1	EU	5	Utility	458264	594283097	8.63633e+08	5.78913e+08	7.89751e+07	1.88458	1.26327	0.172335	1.45324	0.974137	0.132891	5.66112	8.93633	8.76261	7.89749
485	2010	1	EU	6	Construction	2.19856e+06	594283097	6.15215e+08	4.16564e+08	6.12166e+07	0.279827	0.189471	0.027844	1.03522	0.700951	0.103009	6.34214	8.78903	8.61968	7.78687
486	2010	1	EU	7	Transport	1.27022e+06	594283097	7.63269e+08	5.14228e+08	7.56198e+07	0.600894	0.404833	0.0595327	1.28435	0.865292	0.127245	6.10388	8.88268	8.71116	7.87864
487	2010	1	EU	8	Other Services	6.76832e+06	594283097	3.97695e+09	2.62203e+09	3.67729e+08	0.587583	0.387397	0.0543309	6.69201	4.41208	0.618777	6.83048	9.59955	9.41864	8.56553
488	2010	2	US_CA_AU	1	Agriculture and Food	364922	365363782	5.87361e+08	4.1164e+08	5.83581e+07	1.60955	1.12802	0.159919	1.60761	1.12666	0.159726	5.5622	8.76891	8.61452	7.7661
489	2010	2	US_CA_AU	2	Extraction & Mining	264009	365363782	2.63101e+08	1.8775e+08	2.65227e+07	0.996563	0.711149	0.100462	0.720108	0.51387	0.0725927	5.42162	8.42012	8.27358	7.42362
490	2010	2	US_CA_AU	3	Other Manufacturing	860566	365363782	2.01902e+09	1.38677e+09	1.69622e+08	2.34615	1.61146	0.197105	5.52604	3.79557	0.464255	5.93478	9.30514	9.142	8.22948
491	2010	2	US_CA_AU	4	Machinery	874249	365363782	6.25154e+08	4.40644e+08	5.90008e+07	0.715075	0.504025	0.0674874	1.71105	1.20604	0.161485	5.94164	8.79599	8.64409	7.77086
492	2010	2	US_CA_AU	5	Utility	426704	365363782	6.02263e+08	4.23079e+08	5.8914e+07	1.41143	0.991503	0.138068	1.64839	1.15797	0.161248	5.63013	8.77979	8.62642	7.77022
493	2010	2	US_CA_AU	6	Construction	2.52625e+06	365363782	6.70318e+08	4.46977e+08	6.25387e+07	0.265341	0.176933	0.0247555	1.83466	1.22338	0.171168	6.40248	8.82628	8.65029	7.79615
494	2010	2	US_CA_AU	7	Transport	1.28243e+06	365363782	8.90975e+08	5.65428e+08	7.76975e+07	0.694754	0.440903	0.0605861	2.4386	1.54758	0.212658	6.10803	8.94987	8.75238	7.89041
495	2010	2	US_CA_AU	8	Other Services	8.77694e+06	365363782	5.92512e+09	3.8993e+09	5.29925e+08	0.675078	0.444267	0.060377	16.217	10.6724	1.4504	6.94334	9.7727	9.59099	8.72421
496	2010	3	JP_KR	1	Agriculture and Food	174935	177624112	2.45044e+08	1.93197e+08	4.22382e+07	1.40077	1.10439	0.241451	1.37956	1.08767	0.237796	5.24288	8.38924	8.286	7.62571
497	2010	3	JP_KR	2	Extraction & Mining	4518.76	177624112	1.20472e+07	9.72776e+06	2.08723e+06	2.66603	2.15275	0.461903	0.0678239	0.054766	0.0117508	3.65502	7.08088	6.98801	6.31957
498	2010	3	JP_KR	3	Other Manufacturing	472774	177624112	8.95506e+08	6.83998e+08	1.39952e+08	1.89415	1.44678	0.296023	5.04158	3.85082	0.787911	5.67465	8.95207	8.83505	8.14598
499	2010	3	JP_KR	4	Machinery	438436	177624112	9.65603e+08	6.72037e+08	1.40103e+08	2.20238	1.5328	0.319552	5.43621	3.78348	0.788763	5.64191	8.9848	8.82739	8.14645
500	2010	3	JP_KR	5	Utility	137675	177624112	2.98962e+08	2.41462e+08	5.46563e+07	2.17151	1.75386	0.396997	1.68312	1.3594	0.307708	5.13885	8.47562	8.38285	7.73764
501	2010	3	JP_KR	6	Construction	502812	177624112	4.87201e+08	3.84998e+08	7.24927e+07	0.968953	0.765689	0.144175	2.74288	2.16748	0.408124	5.70141	8.68771	8.58546	7.86029
502	2010	3	JP_KR	7	Transport	433336	177624112	3.97144e+08	2.937e+08	4.99298e+07	0.916481	0.677764	0.115222	2.23587	1.65349	0.281098	5.63682	8.59895	8.4679	7.69836
503	2010	3	JP_KR	8	Other Services	2.19297e+06	177624112	1.84508e+09	1.32327e+09	2.36464e+08	0.841364	0.603413	0.107828	10.3876	7.44981	1.33126	6.34103	9.26602	9.12165	8.37377
504	2010	4	CN	1	Agriculture and Food	684355	1337705000	7.69065e+08	4.60182e+08	5.60627e+07	1.12378	0.672432	0.0819204	0.574913	0.344009	0.0419096	5.83528	8.88596	8.66293	7.74867
505	2010	4	CN	2	Extraction & Mining	197727	1337705000	6.21053e+08	3.58586e+08	4.58146e+07	3.14096	1.81354	0.231706	0.464268	0.26806	0.0342487	5.29607	8.79313	8.55459	7.661
506	2010	4	CN	3	Other Manufacturing	895403	1337705000	4.81857e+09	3.16873e+09	3.44725e+08	5.38145	3.53889	0.384994	3.60212	2.36878	0.257699	5.95202	9.68292	9.50089	8.53747
507	2010	4	CN	4	Machinery	647011	1337705000	1.9703e+09	1.10544e+09	1.45654e+08	3.04523	1.70853	0.225119	1.4729	0.826367	0.108884	5.81091	9.29453	9.04353	8.16332
508	2010	4	CN	5	Utility	199633	1337705000	2.15973e+09	1.58287e+09	1.51098e+08	10.8185	7.92892	0.756877	1.6145	1.18327	0.112953	5.30023	9.3344	9.19945	8.17926
509	2010	4	CN	6	Construction	780097	1337705000	2.20423e+08	1.28312e+08	1.64404e+07	0.282558	0.164482	0.0210747	0.164777	0.0959194	0.01229	5.89215	8.34326	8.10827	7.21591
510	2010	4	CN	7	Transport	374146	1337705000	1.74508e+09	1.22515e+09	1.21378e+08	4.66416	3.27453	0.324413	1.30453	0.915862	0.0907358	5.57304	9.24181	9.08819	8.08414
511	2010	4	CN	8	Other Services	2.3563e+06	1337705000	1.17115e+09	7.40146e+08	8.44341e+07	0.497032	0.314114	0.0358334	0.875494	0.553295	0.0631186	6.37223	9.06861	8.86932	7.92652
512	2010	5	OtherAsia	1	Agriculture and Food	707980	2506692895	1.03008e+09	5.21192e+08	5.37221e+07	1.45496	0.736168	0.0758807	0.410932	0.20792	0.0214314	5.85002	9.01287	8.717	7.73015
513	2010	5	OtherAsia	2	Extraction & Mining	277161	2506692895	4.53068e+08	2.25121e+08	2.2819e+07	1.63467	0.81224	0.082331	0.180743	0.0898081	0.00910322	5.44273	8.65616	8.35242	7.3583
514	2010	5	OtherAsia	3	Other Manufacturing	562562	2506692895	3.23296e+09	1.68567e+09	1.70369e+08	5.74686	2.99642	0.302845	1.28973	0.672467	0.0679657	5.75017	9.5096	9.22677	8.23139
515	2010	5	OtherAsia	4	Machinery	282963	2506692895	1.00095e+09	5.02188e+08	5.17021e+07	3.5374	1.77475	0.182717	0.399312	0.200339	0.0206256	5.45173	9.00041	8.70087	7.71351
516	2010	5	OtherAsia	5	Utility	236355	2506692895	2.13191e+09	1.10753e+09	1.11408e+08	9.01992	4.68585	0.471357	0.850486	0.441828	0.0444441	5.37357	9.32877	9.04435	8.04692
517	2010	5	OtherAsia	6	Construction	576430	2506692895	1.07307e+09	5.19143e+08	5.23515e+07	1.86157	0.900618	0.0908202	0.42808	0.207103	0.0208847	5.76075	9.03063	8.71529	7.71893
518	2010	5	OtherAsia	7	Transport	371854	2506692895	1.19333e+09	6.24624e+08	6.46697e+07	3.20914	1.67976	0.173912	0.476058	0.249182	0.0257988	5.57037	9.07676	8.79562	7.8107
519	2010	5	OtherAsia	8	Other Services	1.87326e+06	2506692895	2.34112e+09	1.23564e+09	1.2545e+08	1.24976	0.659619	0.0669688	0.933946	0.492935	0.050046	6.2726	9.36942	9.09189	8.09847
520	2010	6	OtherDevelop	1	Agriculture and Food	785077	1916910086	6.69596e+08	3.9858e+08	5.51283e+07	0.852904	0.507695	0.0702202	0.34931	0.207928	0.0287589	5.89491	8.82581	8.60052	7.74137
521	2010	6	OtherDevelop	2	Extraction & Mining	596318	1916910086	2.87342e+08	1.67273e+08	2.2644e+07	0.481859	0.28051	0.037973	0.149898	0.0872618	0.0118128	5.77548	8.4584	8.22343	7.35495
522	2010	6	OtherDevelop	3	Other Manufacturing	772773	1916910086	2.09338e+09	1.29559e+09	1.67301e+08	2.70892	1.67654	0.216495	1.09206	0.675872	0.0872766	5.88805	9.32085	9.11247	8.2235
523	2010	6	OtherDevelop	4	Machinery	527964	1916910086	1.61306e+09	8.86562e+08	1.28005e+08	3.05525	1.67921	0.24245	0.841491	0.462496	0.0667768	5.7226	9.20765	8.94771	8.10723
524	2010	6	OtherDevelop	5	Utility	234990	1916910086	7.21112e+08	4.87018e+08	5.83419e+07	3.06869	2.0725	0.248274	0.376184	0.254064	0.0304354	5.37105	8.858	8.68754	7.76598
525	2010	6	OtherDevelop	6	Construction	991233	1916910086	6.38429e+08	3.6638e+08	5.22677e+07	0.644076	0.36962	0.05273	0.333051	0.19113	0.0272666	5.99618	8.80511	8.56393	7.71823
526	2010	6	OtherDevelop	7	Transport	629036	1916910086	9.80745e+08	5.86681e+08	8.06398e+07	1.55912	0.932666	0.128196	0.511628	0.306055	0.0420676	5.79868	8.99156	8.7684	7.90655
527	2010	6	OtherDevelop	8	Other Services	3.30436e+06	1916910086	1.78616e+09	1.0325e+09	1.41419e+08	0.540547	0.312465	0.0427976	0.931792	0.538626	0.0737742	6.51909	9.25192	9.01389	8.15051
528	2011	1	EU	1	Agriculture and Food	589932	593867459	8.67576e+08	5.79107e+08	8.42424e+07	1.47064	0.98165	0.1428	1.46089	0.975145	0.141854	5.7708	8.93831	8.76276	7.92553
529	2011	1	EU	2	Extraction & Mining	149017	593867459	1.57435e+08	1.09771e+08	1.45961e+07	1.05649	0.736634	0.0979491	0.265101	0.184841	0.024578	5.17324	8.1971	8.04049	7.16424
530	2011	1	EU	3	Other Manufacturing	1.12345e+06	593867459	1.73882e+09	1.15588e+09	1.63029e+08	1.54774	1.02886	0.145114	2.92796	1.94635	0.27452	6.05056	9.24025	9.06291	8.21226
531	2011	1	EU	4	Machinery	1.05006e+06	593867459	7.51722e+08	4.76725e+08	6.69223e+07	0.715883	0.453997	0.0637317	1.26581	0.802747	0.112689	6.02122	8.87606	8.67827	7.82557
532	2011	1	EU	5	Utility	452308	593867459	8.94025e+08	5.92806e+08	8.13686e+07	1.97658	1.31062	0.179896	1.50543	0.998212	0.137015	5.65543	8.95135	8.77291	7.91046
533	2011	1	EU	6	Construction	2.28897e+06	593867459	6.29454e+08	4.22062e+08	6.22427e+07	0.274995	0.18439	0.0271925	1.05992	0.7107	0.104809	6.35964	8.79896	8.62538	7.79409
534	2011	1	EU	7	Transport	1.32097e+06	593867459	7.71948e+08	5.13127e+08	7.59514e+07	0.58438	0.388447	0.0574967	1.29987	0.864043	0.127893	6.12089	8.88759	8.71022	7.88054
535	2011	1	EU	8	Other Services	6.82857e+06	593867459	4.05507e+09	2.64949e+09	3.73185e+08	0.593838	0.388	0.0546506	6.82823	4.46141	0.628398	6.83433	9.608	9.42316	8.57192
536	2011	2	US_CA_AU	1	Agriculture and Food	370128	368262833	6.08011e+08	4.21626e+08	5.96567e+07	1.6427	1.13913	0.161178	1.65102	1.1449	0.161995	5.56835	8.78391	8.62493	7.77566
537	2011	2	US_CA_AU	2	Extraction & Mining	266374	368262833	2.7912e+08	1.96594e+08	2.77058e+07	1.04785	0.738038	0.104011	0.757936	0.533843	0.0752338	5.42549	8.44579	8.29357	7.44257
538	2011	2	US_CA_AU	3	Other Manufacturing	817553	368262833	2.07854e+09	1.41007e+09	1.71602e+08	2.54239	1.72474	0.209897	5.64417	3.82897	0.465977	5.91252	9.31776	9.14924	8.23452
539	2011	2	US_CA_AU	4	Machinery	954721	368262833	6.33101e+08	4.41203e+08	5.89533e+07	0.663127	0.462128	0.0617493	1.71916	1.19807	0.160085	5.97988	8.80147	8.64464	7.77051
540	2011	2	US_CA_AU	5	Utility	436991	368262833	6.23281e+08	4.33851e+08	6.02599e+07	1.4263	0.992814	0.137897	1.69249	1.1781	0.163633	5.64047	8.79468	8.63734	7.78003
541	2011	2	US_CA_AU	6	Construction	2.71283e+06	368262833	6.72738e+08	4.47201e+08	6.25971e+07	0.247984	0.164847	0.0230745	1.82679	1.21435	0.169979	6.43342	8.82785	8.6505	7.79655
542	2011	2	US_CA_AU	7	Transport	1.3158e+06	368262833	9.0637e+08	5.73716e+08	7.91183e+07	0.688836	0.43602	0.0601294	2.46121	1.5579	0.214842	6.11919	8.95731	8.7587	7.89828
543	2011	2	US_CA_AU	8	Other Services	8.77603e+06	368262833	6.03818e+09	3.95309e+09	5.36602e+08	0.68803	0.450442	0.061144	16.3964	10.7344	1.45712	6.9433	9.78091	9.59694	8.72965
544	2011	3	JP_KR	1	Agriculture and Food	175579	177769638	2.50408e+08	1.9537e+08	4.24147e+07	1.42618	1.11272	0.24157	1.40861	1.09901	0.238593	5.24447	8.39865	8.29086	7.62752
545	2011	3	JP_KR	2	Extraction & Mining	4227.01	177769638	1.23564e+07	9.86475e+06	2.11452e+06	2.9232	2.33375	0.50024	0.0695077	0.0554918	0.0118947	3.62603	7.09189	6.99409	6.32521
546	2011	3	JP_KR	3	Other Manufacturing	450275	177769638	9.22138e+08	6.95878e+08	1.42356e+08	2.04795	1.54545	0.316154	5.18726	3.91449	0.800791	5.65348	8.9648	8.84253	8.15338
547	2011	3	JP_KR	4	Machinery	440112	177769638	1.00585e+09	6.92531e+08	1.44301e+08	2.28545	1.57354	0.327873	5.65818	3.89567	0.811728	5.64356	9.00253	8.84044	8.15927
548	2011	3	JP_KR	5	Utility	136856	177769638	3.0721e+08	2.45925e+08	5.54213e+07	2.24477	1.79697	0.404961	1.72813	1.38339	0.311759	5.13626	8.48744	8.3908	7.74368
549	2011	3	JP_KR	6	Construction	493781	177769638	4.99134e+08	3.89078e+08	7.33773e+07	1.01084	0.787956	0.148603	2.80776	2.18866	0.412766	5.69353	8.69822	8.59004	7.86556
550	2011	3	JP_KR	7	Transport	438471	177769638	4.1144e+08	2.98691e+08	5.00552e+07	0.938352	0.68121	0.114158	2.31446	1.68021	0.281573	5.64194	8.61431	8.47522	7.69945
551	2011	3	JP_KR	8	Other Services	2.24726e+06	177769638	1.90991e+09	1.35248e+09	2.40704e+08	0.849882	0.601836	0.10711	10.7437	7.60805	1.35402	6.35165	9.28101	9.13113	8.38148
552	2011	4	CN	1	Agriculture and Food	725123	1344130000	9.39295e+08	5.40739e+08	6.84724e+07	1.29536	0.74572	0.0944286	0.698813	0.402297	0.0509418	5.86041	8.9728	8.73299	7.83552
553	2011	4	CN	2	Extraction & Mining	209930	1344130000	7.42304e+08	4.16554e+08	5.46278e+07	3.53596	1.98425	0.260219	0.552256	0.309906	0.0406418	5.32207	8.87058	8.61967	7.73741
554	2011	4	CN	3	Other Manufacturing	1.02379e+06	1344130000	5.62667e+09	3.54435e+09	4.03775e+08	5.49594	3.462	0.394394	4.1861	2.63691	0.300399	6.01021	9.75025	9.54954	8.60614
555	2011	4	CN	4	Machinery	671711	1344130000	2.492e+09	1.35427e+09	1.83613e+08	3.70994	2.01615	0.273351	1.85399	1.00754	0.136603	5.82718	9.39655	9.1317	8.2639
556	2011	4	CN	5	Utility	196189	1344130000	2.29917e+09	1.64012e+09	1.61545e+08	11.7192	8.35992	0.823417	1.71053	1.22021	0.120186	5.29267	9.36157	9.21488	8.20829
557	2011	4	CN	6	Construction	717423	1344130000	2.66836e+08	1.504e+08	1.98029e+07	0.371936	0.209639	0.0276029	0.198519	0.111894	0.0147329	5.85578	8.42624	8.17725	7.29673
558	2011	4	CN	7	Transport	396901	1344130000	1.81252e+09	1.24702e+09	1.26657e+08	4.56668	3.14189	0.319114	1.34847	0.927752	0.0942294	5.59868	9.25828	9.09587	8.10263
559	2011	4	CN	8	Other Services	2.70249e+06	1344130000	1.34929e+09	8.21958e+08	9.74743e+07	0.499278	0.304148	0.0360683	1.00384	0.611517	0.0725185	6.43176	9.13011	8.91485	7.98889
560	2011	5	OtherAsia	1	Agriculture and Food	761156	2538834494	1.08932e+09	5.4987e+08	5.78281e+07	1.43114	0.722415	0.0759741	0.429062	0.216584	0.0227774	5.88147	9.03715	8.74026	7.76214
561	2011	5	OtherAsia	2	Extraction & Mining	311049	2538834494	4.74637e+08	2.35824e+08	2.43651e+07	1.52592	0.758157	0.0783322	0.186951	0.0928867	0.00959698	5.49283	8.67636	8.37259	7.38677
562	2011	5	OtherAsia	3	Other Manufacturing	585087	2538834494	3.40596e+09	1.76748e+09	1.81912e+08	5.82129	3.02089	0.310915	1.34154	0.696178	0.0716519	5.76722	9.53224	9.24735	8.25986
563	2011	5	OtherAsia	4	Machinery	296105	2538834494	1.07719e+09	5.39559e+08	5.677e+07	3.63785	1.82219	0.191722	0.424284	0.212522	0.0223606	5.47145	9.03229	8.73204	7.75412
564	2011	5	OtherAsia	5	Utility	268892	2538834494	2.23045e+09	1.15369e+09	1.18208e+08	8.29497	4.29055	0.439611	0.878532	0.454418	0.0465598	5.42958	9.34839	9.06209	8.07265
565	2011	5	OtherAsia	6	Construction	613610	2538834494	1.12761e+09	5.45235e+08	5.6159e+07	1.83767	0.888569	0.0915223	0.444145	0.214758	0.02212	5.78789	9.05216	8.73658	7.74942
566	2011	5	OtherAsia	7	Transport	399761	2538834494	1.24806e+09	6.48454e+08	6.83403e+07	3.12201	1.62211	0.170953	0.491586	0.255414	0.026918	5.6018	9.09623	8.81188	7.83468
567	2011	5	OtherAsia	8	Other Services	1.92731e+06	2538834494	2.46667e+09	1.29368e+09	1.33513e+08	1.27985	0.671236	0.0692743	0.971577	0.509557	0.0525884	6.28495	9.39211	9.11183	8.12552
568	2011	6	OtherDevelop	1	Agriculture and Food	799144	1956675023	7.07055e+08	4.18288e+08	5.83092e+07	0.884765	0.523419	0.0729646	0.361355	0.213775	0.0298002	5.90263	8.84945	8.62147	7.76574
569	2011	6	OtherDevelop	2	Extraction & Mining	659526	1956675023	3.11622e+08	1.79777e+08	2.44678e+07	0.472494	0.272585	0.0370991	0.159261	0.0918789	0.0125048	5.81923	8.49363	8.25473	7.3886
570	2011	6	OtherDevelop	3	Other Manufacturing	868260	1956675023	2.22047e+09	1.36079e+09	1.77484e+08	2.55737	1.56726	0.204413	1.13482	0.695462	0.0907069	5.93865	9.34644	9.13379	8.24916
571	2011	6	OtherDevelop	4	Machinery	561973	1956675023	1.7546e+09	9.59144e+08	1.39496e+08	3.12221	1.70674	0.248225	0.896723	0.490191	0.0712923	5.74972	9.24418	8.98188	8.14456
572	2011	6	OtherDevelop	5	Utility	242531	1956675023	7.53348e+08	5.03589e+08	6.08203e+07	3.10619	2.07639	0.250773	0.385014	0.25737	0.0310835	5.38477	8.877	8.70208	7.78405
573	2011	6	OtherDevelop	6	Construction	1.0883e+06	1956675023	6.74563e+08	3.84772e+08	5.55271e+07	0.619832	0.353553	0.0510219	0.34475	0.196646	0.0283783	6.03675	8.82902	8.5852	7.74451
574	2011	6	OtherDevelop	7	Transport	660559	1956675023	1.04815e+09	6.19284e+08	8.75321e+07	1.58677	0.937514	0.132512	0.535681	0.316498	0.0447351	5.81991	9.02042	8.79189	7.94217
575	2011	6	OtherDevelop	8	Other Services	3.43945e+06	1956675023	1.92771e+09	1.10573e+09	1.51852e+08	0.56047	0.321484	0.0441502	0.985195	0.565105	0.0776073	6.53649	9.28504	9.04365	8.18142
576	2012	1	EU	1	Agriculture and Food	569098	594909663	8.79959e+08	5.82902e+08	8.49332e+07	1.54623	1.02426	0.149242	1.47915	0.979815	0.142767	5.75519	8.94446	8.7656	7.92908
577	2012	1	EU	2	Extraction & Mining	156171	594909663	1.60294e+08	1.10891e+08	1.48126e+07	1.0264	0.71006	0.0948485	0.269442	0.186399	0.0248988	5.1936	8.20492	8.0449	7.17063
578	2012	1	EU	3	Other Manufacturing	1.10262e+06	594909663	1.756e+09	1.16032e+09	1.63805e+08	1.59257	1.05233	0.14856	2.95171	1.95042	0.275344	6.04243	9.24452	9.06458	8.21433
579	2012	1	EU	4	Machinery	1.04633e+06	594909663	7.5609e+08	4.75374e+08	6.69249e+07	0.72261	0.454324	0.0639613	1.27093	0.799069	0.112496	6.01967	8.87857	8.67704	7.82559
580	2012	1	EU	5	Utility	442872	594909663	9.14313e+08	6.01366e+08	8.28115e+07	2.06451	1.35788	0.186987	1.53689	1.01085	0.1392	5.64628	8.96109	8.77914	7.91809
581	2012	1	EU	6	Construction	2.26204e+06	594909663	6.34358e+08	4.22432e+08	6.23145e+07	0.280436	0.186748	0.0275479	1.06631	0.710078	0.104746	6.3545	8.80233	8.62576	7.79459
582	2012	1	EU	7	Transport	1.34383e+06	594909663	7.6633e+08	5.05225e+08	7.48947e+07	0.570258	0.375959	0.0557323	1.28814	0.849247	0.125893	6.12834	8.88442	8.70349	7.87445
583	2012	1	EU	8	Other Services	6.87376e+06	594909663	4.0946e+09	2.65472e+09	3.73784e+08	0.595686	0.386211	0.0543784	6.88273	4.46239	0.628303	6.83719	9.61221	9.42402	8.57262
584	2012	2	US_CA_AU	1	Agriculture and Food	355257	371325349	6.35795e+08	4.35274e+08	6.1408e+07	1.78968	1.22524	0.172855	1.71223	1.17222	0.165375	5.55054	8.80332	8.63876	7.78822
585	2012	2	US_CA_AU	2	Extraction & Mining	254368	371325349	2.97544e+08	2.06238e+08	2.90055e+07	1.16974	0.810788	0.11403	0.801302	0.555411	0.0781133	5.40546	8.47355	8.31437	7.46248
586	2012	2	US_CA_AU	3	Other Manufacturing	620923	371325349	2.13665e+09	1.43007e+09	1.73983e+08	3.44109	2.30314	0.280201	5.75412	3.85126	0.468546	5.79304	9.32973	9.15536	8.24051
587	2012	2	US_CA_AU	4	Machinery	912779	371325349	6.37739e+08	4.39256e+08	5.86278e+07	0.698678	0.481229	0.0642299	1.71747	1.18294	0.157888	5.96037	8.80464	8.64272	7.7681
588	2012	2	US_CA_AU	5	Utility	487223	371325349	6.4516e+08	4.44769e+08	6.1599e+07	1.32416	0.912865	0.126429	1.73745	1.19779	0.16589	5.68773	8.80967	8.64813	7.78957
589	2012	2	US_CA_AU	6	Construction	2.40528e+06	371325349	6.81396e+08	4.49981e+08	6.30672e+07	0.283292	0.187081	0.0262203	1.83504	1.21182	0.169844	6.38117	8.8334	8.65319	7.7998
590	2012	2	US_CA_AU	7	Transport	1.4732e+06	371325349	9.25911e+08	5.80884e+08	8.07147e+07	0.628503	0.394301	0.0547886	2.49353	1.56435	0.217369	6.16826	8.96657	8.76409	7.90695
591	2012	2	US_CA_AU	8	Other Services	9.40827e+06	371325349	6.18361e+09	4.00999e+09	5.4522e+08	0.657253	0.42622	0.0579512	16.6528	10.7991	1.46831	6.97351	9.79124	9.60314	8.73657
592	2012	3	JP_KR	1	Agriculture and Food	177470	177828853	2.54695e+08	1.96704e+08	4.22905e+07	1.43514	1.10838	0.238296	1.43225	1.10614	0.237816	5.24913	8.40602	8.29381	7.62624
593	2012	3	JP_KR	2	Extraction & Mining	4958.89	177828853	1.24386e+07	9.84424e+06	2.11002e+06	2.50834	1.98517	0.425503	0.0699468	0.0553579	0.0118655	3.69538	7.09477	6.99318	6.32429
594	2012	3	JP_KR	3	Other Manufacturing	442149	177828853	9.44563e+08	7.03924e+08	1.43478e+08	2.1363	1.59205	0.324502	5.31164	3.95843	0.806834	5.64557	8.97523	8.84753	8.15679
595	2012	3	JP_KR	4	Machinery	456925	177828853	1.04319e+09	7.0888e+08	1.46893e+08	2.28306	1.55141	0.321481	5.86625	3.9863	0.826034	5.65984	9.01836	8.85057	8.167
596	2012	3	JP_KR	5	Utility	138356	177828853	3.13441e+08	2.48817e+08	5.53066e+07	2.26547	1.79838	0.399742	1.7626	1.39919	0.31101	5.141	8.49616	8.39588	7.74278
597	2012	3	JP_KR	6	Construction	477936	177828853	5.04823e+08	3.88497e+08	7.3425e+07	1.05626	0.812865	0.153629	2.83881	2.18467	0.412897	5.67937	8.70314	8.58939	7.86584
598	2012	3	JP_KR	7	Transport	447753	177828853	4.33221e+08	3.08805e+08	5.17558e+07	0.967545	0.689676	0.11559	2.43617	1.73653	0.291043	5.65104	8.63671	8.48968	7.71396
599	2012	3	JP_KR	8	Other Services	2.31248e+06	177828853	1.97665e+09	1.38053e+09	2.44052e+08	0.854776	0.596992	0.105537	11.1155	7.76326	1.3724	6.36408	9.29593	9.14005	8.38748
600	2012	4	CN	1	Agriculture and Food	795650	1350695000	1.13224e+09	6.24901e+08	8.24601e+07	1.42303	0.785397	0.103639	0.838263	0.462652	0.0610501	5.90072	9.05394	8.79581	7.91624
601	2012	4	CN	2	Extraction & Mining	233542	1350695000	8.57213e+08	4.66555e+08	6.29316e+07	3.67048	1.99774	0.269466	0.634646	0.345419	0.046592	5.36837	8.93309	8.6689	7.79887
602	2012	4	CN	3	Other Manufacturing	1.16893e+06	1350695000	6.46848e+09	3.9016e+09	4.64987e+08	5.53369	3.33776	0.397789	4.789	2.88859	0.344257	6.06779	9.8108	9.59124	8.66744
603	2012	4	CN	4	Machinery	743164	1350695000	3.02307e+09	1.58602e+09	2.22058e+08	4.06784	2.13414	0.298801	2.23816	1.17422	0.164403	5.87108	9.48045	9.20031	8.34647
604	2012	4	CN	5	Utility	235958	1350695000	2.44577e+09	1.69348e+09	1.72409e+08	10.3653	7.17704	0.730678	1.81075	1.25378	0.127645	5.37283	9.38842	9.22878	8.23656
605	2012	4	CN	6	Construction	790693	1350695000	3.21666e+08	1.7444e+08	2.37548e+07	0.406816	0.220617	0.030043	0.238149	0.129149	0.0175871	5.89801	8.50741	8.24165	7.37575
606	2012	4	CN	7	Transport	350371	1350695000	1.90032e+09	1.27384e+09	1.33307e+08	5.42375	3.63571	0.380474	1.40692	0.943103	0.098695	5.54453	9.27883	9.10512	8.12485
607	2012	4	CN	8	Other Services	2.81915e+06	1350695000	1.59896e+09	9.28594e+08	1.15631e+08	0.567179	0.329387	0.0410162	1.18381	0.687493	0.0856086	6.45012	9.20384	8.96783	8.06307
608	2012	5	OtherAsia	1	Agriculture and Food	779601	2570466250	1.1534e+09	5.8055e+08	6.19837e+07	1.47947	0.744675	0.0795069	0.448713	0.225854	0.0241138	5.89187	9.06198	8.76384	7.79228
609	2012	5	OtherAsia	2	Extraction & Mining	327950	2570466250	4.91508e+08	2.44096e+08	2.55419e+07	1.49873	0.74431	0.0778835	0.191214	0.0949619	0.00993667	5.51581	8.69153	8.38756	7.40725
610	2012	5	OtherAsia	3	Other Manufacturing	622398	2570466250	3.58773e+09	1.85173e+09	1.93208e+08	5.76436	2.97515	0.310425	1.39575	0.720386	0.0751645	5.79407	9.55482	9.26758	8.28602
611	2012	5	OtherAsia	4	Machinery	307740	2570466250	1.16063e+09	5.78785e+08	6.19591e+07	3.77147	1.88076	0.201336	0.451526	0.225167	0.0241042	5.48818	9.06469	8.76252	7.7921
612	2012	5	OtherAsia	5	Utility	257650	2570466250	2.30429e+09	1.1889e+09	1.23204e+08	8.94348	4.61441	0.478182	0.896448	0.462525	0.0479305	5.41103	9.36254	9.07515	8.09062
613	2012	5	OtherAsia	6	Construction	652904	2570466250	1.17681e+09	5.69185e+08	5.94037e+07	1.80243	0.871775	0.0909838	0.457821	0.221433	0.0231101	5.81485	9.07071	8.75525	7.77381
614	2012	5	OtherAsia	7	Transport	428785	2570466250	1.29501e+09	6.69233e+08	7.13361e+07	3.02017	1.56076	0.166368	0.503802	0.260355	0.0277522	5.63224	9.11227	8.82558	7.85331
615	2012	5	OtherAsia	8	Other Services	2.06663e+06	2570466250	2.62492e+09	1.36427e+09	1.42775e+08	1.27014	0.660142	0.0690857	1.02118	0.530748	0.0555443	6.31526	9.41912	9.1349	8.15465
616	2012	6	OtherDevelop	1	Agriculture and Food	810271	1993891421	7.50597e+08	4.3915e+08	6.18456e+07	0.926353	0.541979	0.0763271	0.376448	0.220248	0.0310175	5.90863	8.87541	8.64261	7.79131
617	2012	6	OtherDevelop	2	Extraction & Mining	691574	1993891421	3.36069e+08	1.91292e+08	2.62663e+07	0.485947	0.276604	0.0379804	0.168549	0.0959391	0.0131734	5.83984	8.52643	8.2817	7.4194
618	2012	6	OtherDevelop	3	Other Manufacturing	845046	1993891421	2.3564e+09	1.42505e+09	1.88072e+08	2.78849	1.68636	0.222558	1.18181	0.71471	0.0943241	5.92688	9.37225	9.15383	8.27432
619	2012	6	OtherDevelop	4	Machinery	545445	1993891421	1.90318e+09	1.02902e+09	1.51196e+08	3.48923	1.88657	0.277197	0.954506	0.516087	0.0758294	5.73675	9.27948	9.01242	8.17954
620	2012	6	OtherDevelop	5	Utility	249820	1993891421	7.86428e+08	5.18839e+08	6.34323e+07	3.14798	2.07685	0.253912	0.394419	0.260214	0.0318133	5.39763	8.89566	8.71503	7.80231
621	2012	6	OtherDevelop	6	Construction	1.15081e+06	1993891421	7.49165e+08	4.19955e+08	6.16401e+07	0.65099	0.364922	0.0535625	0.37573	0.210621	0.0309145	6.061	8.87458	8.6232	7.78986
622	2012	6	OtherDevelop	7	Transport	700306	1993891421	1.10229e+09	6.42387e+08	9.23361e+07	1.57401	0.917295	0.131851	0.552832	0.322178	0.0463095	5.84529	9.04229	8.8078	7.96537
623	2012	6	OtherDevelop	8	Other Services	3.55828e+06	1993891421	2.05764e+09	1.16685e+09	1.60956e+08	0.578269	0.327924	0.0452343	1.03197	0.58521	0.0807247	6.55124	9.31337	9.06701	8.20671
624	2013	1	EU	1	Agriculture and Food	579994	596374766	8.90982e+08	5.85907e+08	8.56949e+07	1.53619	1.01019	0.147751	1.494	0.982447	0.143693	5.76342	8.94987	8.76783	7.93295
625	2013	1	EU	2	Extraction & Mining	159400	596374766	1.62824e+08	1.11877e+08	1.50277e+07	1.02148	0.701864	0.0942768	0.273023	0.187595	0.0251984	5.20249	8.21172	8.04874	7.17689
626	2013	1	EU	3	Other Manufacturing	1.08528e+06	596374766	1.7707e+09	1.16279e+09	1.64632e+08	1.63157	1.07142	0.151696	2.96911	1.94976	0.276054	6.03554	9.24815	9.0655	8.21651
627	2013	1	EU	4	Machinery	1.05638e+06	596374766	7.59707e+08	4.73979e+08	6.71007e+07	0.719164	0.448684	0.0635198	1.27388	0.794767	0.112514	6.02382	8.88065	8.67576	7.82673
628	2013	1	EU	5	Utility	443617	596374766	9.32446e+08	6.08778e+08	8.42341e+07	2.10192	1.37231	0.18988	1.56352	1.0208	0.141244	5.64701	8.96962	8.78446	7.92549
629	2013	1	EU	6	Construction	2.20154e+06	596374766	6.37524e+08	4.22128e+08	6.23938e+07	0.28958	0.191742	0.028341	1.069	0.707823	0.104622	6.34273	8.8045	8.62544	7.79514
630	2013	1	EU	7	Transport	1.3605e+06	596374766	7.55006e+08	4.9593e+08	7.37006e+07	0.554947	0.36452	0.0541717	1.26599	0.831575	0.123581	6.1337	8.87795	8.69542	7.86747
631	2013	1	EU	8	Other Services	6.96241e+06	596374766	4.1171e+09	2.65383e+09	3.74853e+08	0.591332	0.381166	0.0538395	6.90354	4.44995	0.628553	6.84276	9.61459	9.42387	8.57386
632	2013	2	US_CA_AU	1	Agriculture and Food	377583	374271030	6.65187e+08	4.50069e+08	6.34162e+07	1.7617	1.19197	0.167953	1.77729	1.20252	0.169439	5.57701	8.82294	8.65328	7.8022
633	2013	2	US_CA_AU	2	Extraction & Mining	312470	374271030	3.12038e+08	2.13599e+08	3.00266e+07	0.998618	0.683583	0.0960944	0.833723	0.570708	0.080227	5.49481	8.49421	8.3296	7.47751
634	2013	2	US_CA_AU	3	Other Manufacturing	719343	374271030	2.20254e+09	1.45384e+09	1.76887e+08	3.06188	2.02106	0.245901	5.88488	3.88445	0.472618	5.85694	9.34292	9.16252	8.2477
635	2013	2	US_CA_AU	4	Machinery	870411	374271030	6.42515e+08	4.37694e+08	5.84183e+07	0.738174	0.502859	0.0671157	1.71671	1.16946	0.156086	5.93972	8.80788	8.64117	7.76655
636	2013	2	US_CA_AU	5	Utility	463706	374271030	6.65237e+08	4.54775e+08	6.29419e+07	1.43461	0.98074	0.135737	1.77742	1.2151	0.168172	5.66624	8.82298	8.6578	7.79894
637	2013	2	US_CA_AU	6	Construction	2.81177e+06	374271030	6.99348e+08	4.58076e+08	6.4304e+07	0.248721	0.162914	0.0228696	1.86856	1.22392	0.171811	6.44898	8.84469	8.66094	7.80824
638	2013	2	US_CA_AU	7	Transport	1.53911e+06	374271030	9.47621e+08	5.89107e+08	8.23494e+07	0.615692	0.382757	0.0535044	2.53191	1.57401	0.220026	6.18727	8.97663	8.77019	7.91566
639	2013	2	US_CA_AU	8	Other Services	9.09769e+06	374271030	6.31793e+09	4.06239e+09	5.53265e+08	0.694454	0.44653	0.0608138	16.8806	10.8541	1.47825	6.95893	9.80057	9.60878	8.74293
640	2013	3	JP_KR	1	Agriculture and Food	168955	177873893	2.57317e+08	1.97736e+08	4.23455e+07	1.52299	1.17035	0.250631	1.44662	1.11167	0.238065	5.22777	8.41047	8.29609	7.62681
641	2013	3	JP_KR	2	Extraction & Mining	4897.18	177873893	1.26302e+07	9.94541e+06	2.13086e+06	2.57908	2.03084	0.43512	0.0710067	0.0559127	0.0119796	3.68995	7.10141	6.99762	6.32856
642	2013	3	JP_KR	3	Other Manufacturing	446272	177873893	9.61291e+08	7.11548e+08	1.45324e+08	2.15404	1.59443	0.325639	5.40434	4.0003	0.817004	5.6496	8.98285	8.8522	8.16234
643	2013	3	JP_KR	4	Machinery	488576	177873893	1.07228e+09	7.2554e+08	1.5086e+08	2.1947	1.48501	0.308774	6.02831	4.07896	0.848127	5.68893	9.03031	8.86066	8.17857
644	2013	3	JP_KR	5	Utility	124094	177873893	3.19528e+08	2.52724e+08	5.60452e+07	2.57489	2.03656	0.451636	1.79637	1.42081	0.315084	5.09375	8.50451	8.40265	7.74854
645	2013	3	JP_KR	6	Construction	663664	177873893	5.10818e+08	3.90624e+08	7.40467e+07	0.769693	0.588587	0.111573	2.8718	2.19607	0.416288	5.82195	8.70827	8.59176	7.86951
646	2013	3	JP_KR	7	Transport	458049	177873893	4.38648e+08	3.10139e+08	5.15411e+07	0.957644	0.677087	0.112523	2.46606	1.74359	0.289762	5.66091	8.64212	8.49156	7.71215
647	2013	3	JP_KR	8	Other Services	2.20316e+06	177873893	2.02149e+09	1.40354e+09	2.47629e+08	0.917542	0.637058	0.112397	11.3647	7.89064	1.39216	6.34305	9.30567	9.14722	8.3938
648	2013	4	CN	1	Agriculture and Food	768879	1357380000	1.32619e+09	7.11453e+08	9.69528e+07	1.72484	0.925312	0.126096	0.977022	0.524137	0.0714264	5.88586	9.12261	8.85215	7.98656
649	2013	4	CN	2	Extraction & Mining	230731	1357380000	9.44284e+08	5.0476e+08	6.94526e+07	4.09257	2.18765	0.301011	0.695667	0.371864	0.0511666	5.36311	8.9751	8.70309	7.84169
650	2013	4	CN	3	Other Manufacturing	1.22736e+06	1357380000	7.25116e+09	4.2408e+09	5.23918e+08	5.90792	3.45521	0.426865	5.34203	3.12426	0.385978	6.08897	9.86041	9.62745	8.71926
651	2013	4	CN	4	Machinery	808675	1357380000	3.52908e+09	1.8117e+09	2.59936e+08	4.36402	2.24034	0.321435	2.59992	1.33471	0.191499	5.90777	9.54766	9.25809	8.41487
652	2013	4	CN	5	Utility	197055	1357380000	2.60077e+09	1.75343e+09	1.84329e+08	13.1982	8.89814	0.935416	1.91602	1.29177	0.135798	5.29459	9.4151	9.24389	8.26559
653	2013	4	CN	6	Construction	819139	1357380000	3.72241e+08	1.97019e+08	2.75121e+07	0.45443	0.24052	0.0335866	0.274235	0.145147	0.0202686	5.91336	8.57082	8.29451	7.43952
654	2013	4	CN	7	Transport	423182	1357380000	1.99698e+09	1.3068e+09	1.40885e+08	4.71895	3.08802	0.332918	1.4712	0.962735	0.103792	5.62653	9.30037	9.11621	8.14886
655	2013	4	CN	8	Other Services	3.22561e+06	1357380000	1.8819e+09	1.05406e+09	1.36894e+08	0.583424	0.326778	0.0424396	1.38642	0.776538	0.100851	6.50861	9.2746	9.02286	8.13638
656	2013	5	OtherAsia	1	Agriculture and Food	810634	2602043367	1.21429e+09	6.06508e+08	6.49787e+07	1.49795	0.748189	0.0801579	0.466667	0.233089	0.0249722	5.90882	9.08432	8.78284	7.81277
657	2013	5	OtherAsia	2	Extraction & Mining	302885	2602043367	5.22884e+08	2.57568e+08	2.71291e+07	1.72634	0.850382	0.0895689	0.200951	0.098987	0.0104261	5.48128	8.71841	8.41089	7.43344
658	2013	5	OtherAsia	3	Other Manufacturing	701684	2602043367	3.74168e+09	1.91515e+09	2.00608e+08	5.33243	2.72937	0.285895	1.43798	0.736019	0.0770964	5.84614	9.57307	9.2822	8.30235
659	2013	5	OtherAsia	4	Machinery	312368	2602043367	1.22265e+09	6.05217e+08	6.4749e+07	3.91414	1.93751	0.207284	0.469882	0.232593	0.0248839	5.49467	9.0873	8.78191	7.81123
660	2013	5	OtherAsia	5	Utility	286463	2602043367	2.36329e+09	1.21245e+09	1.26178e+08	8.24988	4.23248	0.440468	0.908244	0.465961	0.0484919	5.45707	9.37352	9.08366	8.10098
661	2013	5	OtherAsia	6	Construction	691571	2602043367	1.21023e+09	5.83172e+08	6.11486e+07	1.74997	0.843258	0.0884199	0.465107	0.224121	0.0235002	5.83984	9.08287	8.7658	7.78639
662	2013	5	OtherAsia	7	Transport	454014	2602043367	1.29653e+09	6.67416e+08	7.12892e+07	2.8557	1.47004	0.15702	0.498272	0.256497	0.0273974	5.65707	9.11278	8.8244	7.85302
663	2013	5	OtherAsia	8	Other Services	2.14036e+06	2602043367	2.76594e+09	1.42216e+09	1.48712e+08	1.29227	0.664448	0.0694799	1.06299	0.546555	0.0571521	6.33049	9.44184	9.15295	8.17235
664	2013	6	OtherDevelop	1	Agriculture and Food	848566	2034943436	8.06143e+08	4.67295e+08	6.60124e+07	0.950006	0.550689	0.077793	0.39615	0.229636	0.0324394	5.92869	8.90641	8.66959	7.81963
665	2013	6	OtherDevelop	2	Extraction & Mining	623515	2034943436	3.60667e+08	2.03491e+08	2.80225e+07	0.578441	0.326361	0.0449428	0.177237	0.0999983	0.0137707	5.79485	8.55711	8.30854	7.44751
666	2013	6	OtherDevelop	3	Other Manufacturing	883070	2034943436	2.50785e+09	1.49967e+09	1.98851e+08	2.83992	1.69825	0.225181	1.23239	0.736959	0.097718	5.946	9.3993	9.176	8.29853
667	2013	6	OtherDevelop	4	Machinery	598830	2034943436	2.07779e+09	1.11404e+09	1.64461e+08	3.46975	1.86037	0.274637	1.02105	0.547456	0.0808184	5.7773	9.3176	9.0469	8.21606
668	2013	6	OtherDevelop	5	Utility	258292	2034943436	8.37221e+08	5.4457e+08	6.70532e+07	3.24137	2.10835	0.259602	0.411422	0.267609	0.0329509	5.41211	8.92284	8.73605	7.82642
669	2013	6	OtherDevelop	6	Construction	1.20656e+06	2034943436	8.25948e+08	4.56813e+08	6.72962e+07	0.684546	0.378607	0.0557751	0.405883	0.224485	0.0330703	6.08155	8.91695	8.65974	7.82799
670	2013	6	OtherDevelop	7	Transport	731741	2034943436	1.15941e+09	6.67625e+08	9.71779e+07	1.58446	0.912379	0.132804	0.569751	0.32808	0.0477546	5.86436	9.06424	8.82453	7.98757
671	2013	6	OtherDevelop	8	Other Services	3.69557e+06	2034943436	2.17403e+09	1.22517e+09	1.68932e+08	0.58828	0.331524	0.0457119	1.06835	0.602067	0.0830155	6.56768	9.33727	9.0882	8.22771
672	2014	1	EU	1	Agriculture and Food	589869	597801875	9.01034e+08	5.88601e+08	8.64305e+07	1.52752	0.99785	0.146525	1.50725	0.984608	0.144581	5.77076	8.95474	8.76982	7.93667
673	2014	1	EU	2	Extraction & Mining	159379	597801875	1.65622e+08	1.13153e+08	1.52696e+07	1.03918	0.709964	0.0958069	0.277052	0.189282	0.0255429	5.20243	8.21912	8.05367	7.18383
674	2014	1	EU	3	Other Manufacturing	1.12614e+06	597801875	1.7856e+09	1.16554e+09	1.65569e+08	1.58559	1.03499	0.147023	2.98695	1.94972	0.276962	6.05159	9.25178	9.06653	8.21898
675	2014	1	EU	4	Machinery	1.08653e+06	597801875	7.63952e+08	4.73443e+08	6.73348e+07	0.703112	0.435738	0.0619723	1.27794	0.791972	0.112637	6.03604	8.88307	8.67527	7.82824
676	2014	1	EU	5	Utility	438146	597801875	9.52343e+08	6.1756e+08	8.58802e+07	2.17358	1.40949	0.196008	1.59307	1.03305	0.14366	5.64162	8.97879	8.79068	7.93389
677	2014	1	EU	6	Construction	2.1981e+06	597801875	6.43202e+08	4.23357e+08	6.27806e+07	0.292617	0.192601	0.0285613	1.07594	0.708189	0.105019	6.34205	8.80835	8.62671	7.79783
678	2014	1	EU	7	Transport	1.39636e+06	597801875	7.50371e+08	4.89628e+08	7.30966e+07	0.537375	0.350645	0.0523478	1.25522	0.819047	0.122276	6.145	8.87528	8.68987	7.8639
679	2014	1	EU	8	Other Services	7.08981e+06	597801875	4.1628e+09	2.6661e+09	3.77774e+08	0.587153	0.376046	0.053284	6.96351	4.45983	0.631938	6.85063	9.61939	9.42588	8.57723
680	2014	2	US_CA_AU	1	Agriculture and Food	401011	377299450	6.84707e+08	4.58228e+08	6.4541e+07	1.70745	1.14268	0.160946	1.81476	1.21449	0.17106	5.60316	8.8355	8.66108	7.80984
681	2014	2	US_CA_AU	2	Extraction & Mining	347192	377299450	3.17742e+08	2.1572e+08	3.0344e+07	0.915177	0.621327	0.0873982	0.842149	0.571747	0.0804241	5.54057	8.50208	8.33389	7.48207
682	2014	2	US_CA_AU	3	Other Manufacturing	831776	377299450	2.256e+09	1.46892e+09	1.7888e+08	2.71228	1.76601	0.215058	5.97935	3.89326	0.474105	5.92001	9.35334	9.167	8.25256
683	2014	2	US_CA_AU	4	Machinery	896435	377299450	6.37853e+08	4.30368e+08	5.74373e+07	0.711544	0.480088	0.0640731	1.69057	1.14065	0.152233	5.95252	8.80472	8.63384	7.75919
684	2014	2	US_CA_AU	5	Utility	503126	377299450	6.73919e+08	4.57457e+08	6.32558e+07	1.33946	0.90923	0.125726	1.78617	1.21245	0.167654	5.70168	8.82861	8.66035	7.8011
685	2014	2	US_CA_AU	6	Construction	2.91312e+06	377299450	7.07854e+08	4.60605e+08	6.48037e+07	0.242989	0.158114	0.0222455	1.87611	1.22079	0.171757	6.46436	8.84994	8.66333	7.8116
686	2014	2	US_CA_AU	7	Transport	1.44487e+06	377299450	9.79881e+08	6.0381e+08	8.51677e+07	0.678178	0.417899	0.0589447	2.59709	1.60035	0.22573	6.15983	8.99117	8.7809	7.93027
687	2014	2	US_CA_AU	8	Other Services	9.25446e+06	377299450	6.40842e+09	4.08754e+09	5.58354e+08	0.692468	0.441683	0.0603335	16.985	10.8337	1.47987	6.96635	9.80675	9.61146	8.74691
688	2014	3	JP_KR	1	Agriculture and Food	184748	178022659	2.59154e+08	1.97851e+08	4.22778e+07	1.40274	1.07092	0.22884	1.45574	1.11138	0.237485	5.26658	8.41356	8.29634	7.62611
689	2014	3	JP_KR	2	Extraction & Mining	4880.23	178022659	1.28355e+07	1.00274e+07	2.15294e+06	2.63009	2.0547	0.441154	0.0721003	0.0563267	0.0120936	3.68844	7.10841	7.00119	6.33303
690	2014	3	JP_KR	3	Other Manufacturing	442928	178022659	9.75363e+08	7.16046e+08	1.46794e+08	2.20208	1.61662	0.331417	5.47887	4.02222	0.824581	5.64633	8.98917	8.85494	8.16671
691	2014	3	JP_KR	4	Machinery	501015	178022659	1.09684e+09	7.37062e+08	1.54259e+08	2.18925	1.47114	0.307894	6.16126	4.14027	0.866516	5.69985	9.04014	8.8675	8.18825
692	2014	3	JP_KR	5	Utility	151991	178022659	3.24777e+08	2.5556e+08	5.65412e+07	2.13681	1.68141	0.372003	1.82436	1.43555	0.317607	5.18182	8.51159	8.40749	7.75237
693	2014	3	JP_KR	6	Construction	386581	178022659	5.1568e+08	3.9119e+08	7.46071e+07	1.33395	1.01192	0.192992	2.89671	2.19742	0.419088	5.58724	8.71238	8.59239	7.87278
694	2014	3	JP_KR	7	Transport	465314	178022659	4.43768e+08	3.11185e+08	5.16116e+07	0.953694	0.668762	0.110918	2.49276	1.74801	0.289916	5.66775	8.64716	8.49302	7.71275
695	2014	3	JP_KR	8	Other Services	2.48613e+06	178022659	2.0593e+09	1.41963e+09	2.51016e+08	0.828314	0.571019	0.100966	11.5676	7.97443	1.41002	6.39552	9.31372	9.15217	8.3997
696	2014	4	CN	1	Agriculture and Food	797625	1364270000	1.50129e+09	7.96571e+08	1.08176e+08	1.8822	0.998679	0.135623	1.10043	0.583881	0.0792922	5.9018	9.17646	8.90122	8.03413
697	2014	4	CN	2	Extraction & Mining	197833	1364270000	1.00182e+09	5.32508e+08	7.29787e+07	5.06396	2.6917	0.36889	0.734326	0.390324	0.0534929	5.2963	9.00079	8.72633	7.8632
698	2014	4	CN	3	Other Manufacturing	1.32401e+06	1364270000	7.91925e+09	4.55849e+09	5.66397e+08	5.98128	3.44295	0.42779	5.80475	3.34134	0.415165	6.12189	9.89868	9.65882	8.75312
699	2014	4	CN	4	Machinery	927348	1364270000	3.96808e+09	2.0268e+09	2.87722e+08	4.27895	2.18558	0.310263	2.90857	1.48563	0.210898	5.96724	9.59858	9.30681	8.45897
700	2014	4	CN	5	Utility	202755	1364270000	2.74053e+09	1.81463e+09	1.93111e+08	13.5165	8.94983	0.952436	2.00879	1.33011	0.141549	5.30697	9.43784	9.25879	8.28581
701	2014	4	CN	6	Construction	1.09614e+06	1364270000	4.14126e+08	2.17431e+08	3.01514e+07	0.377803	0.19836	0.0275068	0.303551	0.159375	0.0221008	6.03987	8.61713	8.33732	7.47931
702	2014	4	CN	7	Transport	449294	1364270000	2.08588e+09	1.34231e+09	1.4643e+08	4.64256	2.98759	0.325912	1.52893	0.983902	0.107332	5.65253	9.31929	9.12785	8.16563
703	2014	4	CN	8	Other Services	3.31903e+06	1364270000	2.17191e+09	1.19456e+09	1.55353e+08	0.654382	0.359913	0.0468068	1.592	0.875605	0.113873	6.52101	9.33684	9.07721	8.19132
704	2014	5	OtherAsia	1	Agriculture and Food	825678	2633544826	1.27075e+09	6.3526e+08	6.84142e+07	1.53904	0.76938	0.0828583	0.482524	0.241219	0.025978	5.91681	9.10406	8.80295	7.83515
705	2014	5	OtherAsia	2	Extraction & Mining	323617	2633544826	5.22766e+08	2.58149e+08	2.72898e+07	1.61539	0.7977	0.0843274	0.198503	0.0980235	0.0103624	5.51003	8.71831	8.41187	7.436
706	2014	5	OtherAsia	3	Other Manufacturing	684394	2633544826	3.8754e+09	1.98091e+09	2.08659e+08	5.66253	2.89439	0.304881	1.47155	0.752182	0.0792311	5.83531	9.58832	9.29686	8.31944
707	2014	5	OtherAsia	4	Machinery	328901	2633544826	1.284e+09	6.35589e+08	6.84283e+07	3.90391	1.93246	0.208051	0.487556	0.241344	0.0259833	5.51706	9.10856	8.80318	7.83524
708	2014	5	OtherAsia	5	Utility	289577	2633544826	2.40551e+09	1.2355e+09	1.29069e+08	8.30697	4.26657	0.445714	0.913411	0.46914	0.0490095	5.46176	9.38121	9.09184	8.11082
709	2014	5	OtherAsia	6	Construction	715910	2633544826	1.24259e+09	6.0083e+08	6.32682e+07	1.73568	0.839254	0.0883745	0.471831	0.228145	0.024024	5.85486	9.09433	8.77875	7.80119
710	2014	5	OtherAsia	7	Transport	485920	2633544826	1.30381e+09	6.70965e+08	7.19449e+07	2.68318	1.38081	0.148059	0.495078	0.254776	0.0273187	5.68657	9.11521	8.8267	7.857
711	2014	5	OtherAsia	8	Other Services	2.29195e+06	2633544826	2.88512e+09	1.47874e+09	1.55525e+08	1.25881	0.645189	0.0678568	1.09553	0.561502	0.0590552	6.36021	9.46016	9.16989	8.1918
712	2014	6	OtherDevelop	1	Agriculture and Food	831548	2076486451	8.43696e+08	4.8577e+08	6.8947e+07	1.01461	0.584175	0.082914	0.40631	0.233938	0.0332037	5.91989	8.92619	8.68643	7.83852
713	2014	6	OtherDevelop	2	Extraction & Mining	663765	2076486451	3.74312e+08	2.10011e+08	2.90968e+07	0.563923	0.316394	0.0438359	0.180262	0.101138	0.0140125	5.82201	8.57323	8.32224	7.46384
714	2014	6	OtherDevelop	3	Other Manufacturing	860832	2076486451	2.61275e+09	1.54992e+09	2.06713e+08	3.03514	1.80049	0.240131	1.25825	0.746416	0.0995492	5.93492	9.4171	9.19031	8.31537
715	2014	6	OtherDevelop	4	Machinery	575849	2076486451	2.1867e+09	1.16584e+09	1.72876e+08	3.79735	2.02457	0.30021	1.05308	0.561451	0.083254	5.76031	9.33979	9.06664	8.23773
716	2014	6	OtherDevelop	5	Utility	260451	2076486451	8.60885e+08	5.56142e+08	6.87266e+07	3.30536	2.1353	0.263875	0.414587	0.267829	0.0330975	5.41573	8.93495	8.74519	7.83712
717	2014	6	OtherDevelop	6	Construction	1.24089e+06	2076486451	8.7941e+08	4.8181e+08	7.11628e+07	0.708692	0.388277	0.0573482	0.423509	0.232031	0.0342708	6.09373	8.94419	8.68288	7.85225
718	2014	6	OtherDevelop	7	Transport	760981	2076486451	1.20439e+09	6.86755e+08	1.01116e+08	1.58269	0.902459	0.132876	0.580015	0.330729	0.0486958	5.88137	9.08077	8.8368	8.00482
719	2014	6	OtherDevelop	8	Other Services	3.77663e+06	2076486451	2.24593e+09	1.26083e+09	1.74292e+08	0.594692	0.33385	0.0461503	1.0816	0.607192	0.0839362	6.5771	9.3514	9.10066	8.24128
720	2015	1	EU	1	Agriculture and Food	592816	599186598	9.12277e+08	5.91872e+08	8.74573e+07	1.53889	0.998408	0.147529	1.52253	0.987792	0.14596	5.77292	8.96013	8.77223	7.9418
721	2015	1	EU	2	Extraction & Mining	146922	599186598	1.66788e+08	1.13428e+08	1.53933e+07	1.13522	0.772029	0.104772	0.278358	0.189303	0.0256903	5.16709	8.22217	8.05472	7.18733
722	2015	1	EU	3	Other Manufacturing	1.15438e+06	599186598	1.80442e+09	1.17019e+09	1.6722e+08	1.56311	1.01369	0.144857	3.01145	1.95296	0.279079	6.06235	9.25634	9.06825	8.22329
723	2015	1	EU	4	Machinery	1.13661e+06	599186598	7.70554e+08	4.7386e+08	6.80347e+07	0.67794	0.416907	0.0598575	1.286	0.79084	0.113545	6.05561	8.8868	8.67565	7.83273
724	2015	1	EU	5	Utility	433710	599186598	9.69286e+08	6.24545e+08	8.74547e+07	2.23487	1.44001	0.201643	1.61767	1.04232	0.145956	5.6372	8.98645	8.79556	7.94178
725	2015	1	EU	6	Construction	2.26557e+06	599186598	6.46401e+08	4.23017e+08	6.29763e+07	0.285315	0.186715	0.0277971	1.0788	0.705986	0.105103	6.35518	8.8105	8.62636	7.79918
726	2015	1	EU	7	Transport	1.42341e+06	599186598	7.4438e+08	4.83174e+08	7.24652e+07	0.522957	0.339449	0.0509097	1.24232	0.806383	0.120939	6.15333	8.87179	8.6841	7.86013
727	2015	1	EU	8	Other Services	7.19096e+06	599186598	4.22557e+09	2.68871e+09	3.83486e+08	0.587622	0.373901	0.0533289	7.05217	4.48726	0.640011	6.85679	9.62588	9.42954	8.58375
728	2015	2	US_CA_AU	1	Agriculture and Food	355396	380257897	7.10548e+08	4.70398e+08	6.67323e+07	1.99931	1.32359	0.187769	1.86859	1.23705	0.175492	5.55071	8.85159	8.67247	7.82434
729	2015	2	US_CA_AU	2	Extraction & Mining	297070	380257897	3.22621e+08	2.17649e+08	3.07812e+07	1.08601	0.732651	0.103616	0.848427	0.572371	0.0809483	5.47286	8.50869	8.33776	7.48829
730	2015	2	US_CA_AU	3	Other Manufacturing	814314	380257897	2.32322e+09	1.49401e+09	1.83529e+08	2.85298	1.83469	0.225379	6.10959	3.92895	0.482643	5.91079	9.36609	9.17435	8.2637
731	2015	2	US_CA_AU	4	Machinery	836749	380257897	6.39111e+08	4.27116e+08	5.73782e+07	0.763802	0.510447	0.0685728	1.68073	1.12323	0.150893	5.9226	8.80558	8.63055	7.75875
732	2015	2	US_CA_AU	5	Utility	414611	380257897	6.95835e+08	4.68153e+08	6.51969e+07	1.67829	1.12914	0.157248	1.8299	1.23115	0.171454	5.61764	8.84251	8.67039	7.81423
733	2015	2	US_CA_AU	6	Construction	2.82179e+06	380257897	7.34111e+08	4.73774e+08	6.71027e+07	0.260158	0.167899	0.0237802	1.93056	1.24593	0.176466	6.45052	8.86576	8.67557	7.82674
734	2015	2	US_CA_AU	7	Transport	1.69481e+06	380257897	1.02267e+09	6.24843e+08	8.88485e+07	0.603413	0.368681	0.052424	2.68941	1.64321	0.233653	6.22912	9.00974	8.79577	7.94865
735	2015	2	US_CA_AU	8	Other Services	9.67875e+06	380257897	6.5771e+09	4.16623e+09	5.7357e+08	0.67954	0.430451	0.0592607	17.2964	10.9563	1.50837	6.98582	9.81803	9.61974	8.75859
736	2015	3	JP_KR	1	Agriculture and Food	188907	178155947	2.57964e+08	1.96545e+08	4.19354e+07	1.36556	1.04043	0.221989	1.44797	1.10322	0.235386	5.27625	8.41156	8.29346	7.62258
737	2015	3	JP_KR	2	Extraction & Mining	5542.57	178155947	1.28958e+07	1.00521e+07	2.16024e+06	2.32667	1.81362	0.389754	0.0723847	0.0564231	0.0121255	3.74371	7.11045	7.00226	6.3345
738	2015	3	JP_KR	3	Other Manufacturing	482960	178155947	9.80305e+08	7.16821e+08	1.4714e+08	2.02978	1.48422	0.304662	5.50251	4.02356	0.825904	5.68391	8.99136	8.85541	8.16773
739	2015	3	JP_KR	4	Machinery	488137	178155947	1.11241e+09	7.46663e+08	1.56238e+08	2.27889	1.52962	0.320071	6.24404	4.19106	0.876975	5.68854	9.04627	8.87312	8.19379
740	2015	3	JP_KR	5	Utility	158126	178155947	3.26069e+08	2.56519e+08	5.67259e+07	2.06209	1.62224	0.358739	1.83025	1.43985	0.318406	5.199	8.51331	8.40912	7.75378
741	2015	3	JP_KR	6	Construction	438354	178155947	5.16422e+08	3.90335e+08	7.46724e+07	1.17809	0.890455	0.170347	2.89871	2.19097	0.419141	5.64183	8.713	8.59144	7.87316
742	2015	3	JP_KR	7	Transport	464723	178155947	4.47382e+08	3.11886e+08	5.16426e+07	0.962686	0.671123	0.111125	2.51118	1.75064	0.289873	5.66719	8.65068	8.494	7.71301
743	2015	3	JP_KR	8	Other Services	2.47966e+06	178155947	2.07629e+09	1.42849e+09	2.52828e+08	0.837329	0.576081	0.101961	11.6544	8.01819	1.41914	6.39439	9.31729	9.15488	8.40283
744	2015	4	CN	1	Agriculture and Food	915139	1371220000	1.71136e+09	8.94616e+08	1.24867e+08	1.87005	0.977573	0.136445	1.24806	0.652423	0.0910624	5.96149	9.23334	8.95164	8.09645
745	2015	4	CN	2	Extraction & Mining	189070	1371220000	1.04429e+09	5.51382e+08	7.66581e+07	5.52328	2.91629	0.405448	0.761575	0.402111	0.055905	5.27662	9.01882	8.74145	7.88456
746	2015	4	CN	3	Other Manufacturing	1.38432e+06	1371220000	8.65607e+09	4.89281e+09	6.25627e+08	6.25292	3.53444	0.451937	6.31267	3.56821	0.456256	6.14124	9.93732	9.68956	8.79632
747	2015	4	CN	4	Machinery	1.19581e+06	1371220000	4.43386e+09	2.24434e+09	3.25077e+08	3.70783	1.87684	0.271846	3.23352	1.63675	0.237071	6.07766	9.64678	9.35109	8.51199
748	2015	4	CN	5	Utility	143910	1371220000	2.89392e+09	1.87861e+09	2.06024e+08	20.1092	13.054	1.43162	2.11047	1.37002	0.150249	5.15809	9.46149	9.27384	8.31392
749	2015	4	CN	6	Construction	1.08751e+06	1371220000	4.55102e+08	2.36435e+08	3.34767e+07	0.418482	0.21741	0.030783	0.331895	0.172427	0.0244138	6.03643	8.65811	8.37371	7.52474
750	2015	4	CN	7	Transport	393921	1371220000	2.17169e+09	1.37387e+09	1.53918e+08	5.51301	3.48768	0.390732	1.58377	1.00193	0.112249	5.59541	9.3368	9.13795	8.18729
751	2015	4	CN	8	Other Services	3.58154e+06	1371220000	2.52429e+09	1.35751e+09	1.83298e+08	0.704806	0.37903	0.0511785	1.84091	0.990004	0.133675	6.55407	9.40214	9.13274	8.26316
752	2015	5	OtherAsia	1	Agriculture and Food	853544	2664842242	1.34445e+09	6.69535e+08	7.33233e+07	1.57513	0.784418	0.0859046	0.504512	0.251248	0.0275151	5.93123	9.12854	8.82577	7.86524
753	2015	5	OtherAsia	2	Extraction & Mining	287740	2664842242	5.034e+08	2.49559e+08	2.64796e+07	1.74949	0.867308	0.0920261	0.188904	0.0936489	0.00993665	5.459	8.70191	8.39717	7.42291
754	2015	5	OtherAsia	3	Other Manufacturing	678387	2664842242	4.11016e+09	2.08749e+09	2.23763e+08	6.05872	3.07714	0.329846	1.54236	0.783346	0.0839686	5.83148	9.61386	9.31963	8.34979
755	2015	5	OtherAsia	4	Machinery	378946	2664842242	1.36312e+09	6.73298e+08	7.38915e+07	3.59715	1.77677	0.194992	0.511522	0.252659	0.0277283	5.57858	9.13454	8.82821	7.86859
756	2015	5	OtherAsia	5	Utility	293181	2664842242	2.47567e+09	1.26751e+09	1.34127e+08	8.44417	4.32331	0.457488	0.929013	0.475643	0.0503321	5.46714	9.39369	9.10295	8.12752
757	2015	5	OtherAsia	6	Construction	757798	2664842242	1.29925e+09	6.2692e+08	6.70814e+07	1.7145	0.827292	0.0885215	0.487551	0.235256	0.0251728	5.87955	9.11369	8.79721	7.8266
758	2015	5	OtherAsia	7	Transport	510528	2664842242	1.33644e+09	6.84691e+08	7.43483e+07	2.61776	1.34114	0.14563	0.501508	0.256935	0.0278997	5.70802	9.12595	8.83549	7.87127
759	2015	5	OtherAsia	8	Other Services	2.36554e+06	2664842242	3.06533e+09	1.56312e+09	1.67789e+08	1.29583	0.660788	0.0709305	1.15029	0.58657	0.0629638	6.37393	9.48648	9.19399	8.22476
760	2015	6	OtherDevelop	1	Agriculture and Food	901111	2118444203	8.73393e+08	5.00007e+08	7.15047e+07	0.969241	0.554878	0.0793517	0.412281	0.236026	0.0337534	5.95478	8.94121	8.69898	7.85433
761	2015	6	OtherDevelop	2	Extraction & Mining	471648	2118444203	3.77449e+08	2.11212e+08	2.95338e+07	0.800277	0.447817	0.0626183	0.178173	0.0997014	0.0139413	5.67362	8.57686	8.32472	7.47032
762	2015	6	OtherDevelop	3	Other Manufacturing	858306	2118444203	2.70516e+09	1.59351e+09	2.14335e+08	3.15174	1.85657	0.249718	1.27695	0.752207	0.101176	5.93364	9.43219	9.20235	8.33109
763	2015	6	OtherDevelop	4	Machinery	556839	2118444203	2.28186e+09	1.21107e+09	1.81097e+08	4.09788	2.1749	0.325224	1.07714	0.571678	0.0854861	5.74573	9.35829	9.08317	8.25791
764	2015	6	OtherDevelop	5	Utility	227149	2118444203	8.93881e+08	5.71636e+08	7.16072e+07	3.93523	2.51657	0.315244	0.421952	0.269838	0.0338018	5.35631	8.95128	8.75712	7.85496
765	2015	6	OtherDevelop	6	Construction	1.26581e+06	2118444203	9.44685e+08	5.13051e+08	7.61109e+07	0.746308	0.405314	0.0601281	0.445934	0.242183	0.0359277	6.10237	8.97529	8.71016	7.88145
766	2015	6	OtherDevelop	7	Transport	795194	2118444203	1.23636e+09	7.00342e+08	1.04303e+08	1.55479	0.880718	0.131167	0.583616	0.330593	0.0492356	5.90047	9.09214	8.84531	8.0183
767	2015	6	OtherDevelop	8	Other Services	3.84435e+06	2118444203	2.29551e+09	1.28543e+09	1.79049e+08	0.597113	0.334368	0.0465746	1.08358	0.606778	0.0845192	6.58482	9.36088	9.10905	8.25297
768	2016	1	EU	1	Agriculture and Food	610847	600504018	9.23735e+08	5.95586e+08	8.83238e+07	1.51222	0.975016	0.144592	1.53827	0.99181	0.147083	5.78593	8.96555	8.77494	7.94608
769	2016	1	EU	2	Extraction & Mining	142001	600504018	1.66074e+08	1.12705e+08	1.53172e+07	1.16953	0.793695	0.107867	0.276558	0.187685	0.0255072	5.15229	8.2203	8.05194	7.18518
770	2016	1	EU	3	Other Manufacturing	1.18476e+06	600504018	1.8293e+09	1.17893e+09	1.69155e+08	1.54402	0.995074	0.142776	3.04627	1.96323	0.281689	6.07363	9.26228	9.07149	8.22829
771	2016	1	EU	4	Machinery	1.13167e+06	600504018	7.79108e+08	4.76279e+08	6.88156e+07	0.68846	0.420864	0.060809	1.29742	0.793133	0.114596	6.05372	8.8916	8.67786	7.83769
772	2016	1	EU	5	Utility	439645	600504018	9.8461e+08	6.31251e+08	8.86624e+07	2.23956	1.43582	0.201668	1.63964	1.0512	0.147647	5.6431	8.99326	8.8002	7.94774
773	2016	1	EU	6	Construction	2.3032e+06	600504018	6.57022e+08	4.27765e+08	6.39336e+07	0.285265	0.185726	0.0277586	1.09412	0.712344	0.106467	6.36233	8.81758	8.63121	7.80573
774	2016	1	EU	7	Transport	1.47351e+06	600504018	7.46878e+08	4.81491e+08	7.27726e+07	0.50687	0.326765	0.0493873	1.24375	0.801812	0.121186	6.16835	8.87325	8.68259	7.86197
775	2016	1	EU	8	Other Services	7.32423e+06	600504018	4.28516e+09	2.71383e+09	3.88813e+08	0.585067	0.370528	0.0530859	7.13595	4.51925	0.647478	6.86476	9.63197	9.43358	8.58974
776	2016	2	US_CA_AU	1	Agriculture and Food	363753	383372149	7.31143e+08	4.80773e+08	6.84442e+07	2.01	1.3217	0.188161	1.90714	1.25406	0.178532	5.56081	8.864	8.68194	7.83534
777	2016	2	US_CA_AU	2	Extraction & Mining	287955	383372149	3.22293e+08	2.16952e+08	3.07588e+07	1.11925	0.753425	0.106818	0.84068	0.565905	0.0802322	5.45932	8.50825	8.33636	7.48797
778	2016	2	US_CA_AU	3	Other Manufacturing	814647	383372149	2.37108e+09	1.51253e+09	1.8632e+08	2.91056	1.85666	0.228712	6.18479	3.94532	0.486002	5.91097	9.37495	9.1797	8.27026
779	2016	2	US_CA_AU	4	Machinery	827480	383372149	6.37096e+08	4.22982e+08	5.70389e+07	0.769923	0.511169	0.0689308	1.66182	1.10332	0.148782	5.91776	8.8042	8.62632	7.75617
780	2016	2	US_CA_AU	5	Utility	410228	383372149	7.11383e+08	4.76307e+08	6.65377e+07	1.73412	1.16108	0.162197	1.85559	1.24241	0.173559	5.61303	8.8521	8.67789	7.82307
781	2016	2	US_CA_AU	6	Construction	2.89571e+06	383372149	7.54472e+08	4.84728e+08	6.89407e+07	0.260548	0.167395	0.0238078	1.96799	1.26438	0.179827	6.46176	8.87764	8.6855	7.83848
782	2016	2	US_CA_AU	7	Transport	1.80148e+06	383372149	1.04124e+09	6.33637e+08	9.05426e+07	0.577995	0.351732	0.0502602	2.71602	1.6528	0.236174	6.25563	9.01755	8.80184	7.95685
783	2016	2	US_CA_AU	8	Other Services	9.79084e+06	383372149	6.68515e+09	4.22313e+09	5.84121e+08	0.682797	0.431335	0.0596599	17.4378	11.0157	1.52364	6.99082	9.82511	9.62563	8.7665
784	2016	3	JP_KR	1	Agriculture and Food	156808	178212314	2.64077e+08	2.00682e+08	4.24247e+07	1.68409	1.2798	0.270552	1.48181	1.12609	0.238057	5.19537	8.42173	8.30251	7.62762
785	2016	3	JP_KR	2	Extraction & Mining	5065.47	178212314	1.42325e+07	1.0969e+07	2.30189e+06	2.80972	2.16545	0.454427	0.0798628	0.0615502	0.0129165	3.70462	7.15328	7.04017	6.36208
786	2016	3	JP_KR	3	Other Manufacturing	497719	178212314	1.00951e+09	7.3367e+08	1.49625e+08	2.02827	1.47406	0.300622	5.66465	4.11683	0.839589	5.69698	9.00411	8.8655	8.175
787	2016	3	JP_KR	4	Machinery	498395	178212314	1.12627e+09	7.56434e+08	1.5812e+08	2.25978	1.51774	0.317258	6.3198	4.24456	0.887257	5.69757	9.05164	8.87877	8.19899
788	2016	3	JP_KR	5	Utility	165143	178212314	3.31913e+08	2.60336e+08	5.70177e+07	2.00985	1.57643	0.345262	1.86246	1.46082	0.319942	5.21786	8.52102	8.41553	7.75601
789	2016	3	JP_KR	6	Construction	634846	178212314	5.16615e+08	3.89789e+08	7.48557e+07	0.813765	0.613991	0.117912	2.89887	2.18722	0.420036	5.80267	8.71317	8.59083	7.87422
790	2016	3	JP_KR	7	Transport	465232	178212314	4.51265e+08	3.15455e+08	5.24441e+07	0.969978	0.67806	0.112727	2.53217	1.77011	0.294279	5.66767	8.65443	8.49894	7.7197
791	2016	3	JP_KR	8	Other Services	2.32652e+06	178212314	2.06224e+09	1.42278e+09	2.52365e+08	0.886405	0.611549	0.108473	11.5718	7.98362	1.41609	6.36671	9.31434	9.15314	8.40203
792	2016	4	CN	1	Agriculture and Food	977143	1378665000	1.88209e+09	9.86622e+08	1.35852e+08	1.92612	1.0097	0.13903	1.36516	0.715636	0.098539	5.98996	9.27464	8.99415	8.13307
793	2016	4	CN	2	Extraction & Mining	167620	1378665000	1.06011e+09	5.61178e+08	7.761e+07	6.32449	3.34792	0.463012	0.768941	0.407045	0.0562936	5.22433	9.02535	8.7491	7.88992
794	2016	4	CN	3	Other Manufacturing	1.63567e+06	1378665000	9.18678e+09	5.17614e+09	6.58205e+08	5.61651	3.16453	0.402406	6.66353	3.75446	0.477422	6.2137	9.96316	9.71401	8.81836
795	2016	4	CN	4	Machinery	1.12178e+06	1378665000	4.79267e+09	2.4425e+09	3.47147e+08	4.27238	2.17735	0.30946	3.47631	1.77164	0.251799	6.04991	9.68058	9.38784	8.54051
796	2016	4	CN	5	Utility	139028	1378665000	3.02055e+09	1.94301e+09	2.14358e+08	21.7262	13.9757	1.54183	2.19093	1.40934	0.155483	5.1431	9.48009	9.28848	8.33114
797	2016	4	CN	6	Construction	1.1743e+06	1378665000	4.87961e+08	2.54472e+08	3.56391e+07	0.415535	0.216702	0.0303493	0.353937	0.184579	0.0258504	6.06978	8.68838	8.40564	7.55193
798	2016	4	CN	7	Transport	425843	1378665000	2.20656e+09	1.38848e+09	1.56136e+08	5.18163	3.26056	0.366651	1.6005	1.00712	0.113251	5.62925	9.34372	9.14254	8.1935
799	2016	4	CN	8	Other Services	3.84699e+06	1378665000	2.82237e+09	1.51694e+09	2.02018e+08	0.733657	0.39432	0.0525132	2.04718	1.1003	0.146531	6.58512	9.45061	9.18097	8.30539
800	2016	5	OtherAsia	1	Agriculture and Food	888803	2695922843	1.38584e+09	6.90657e+08	7.58371e+07	1.55923	0.777065	0.0853251	0.514052	0.256186	0.0281303	5.94881	9.14171	8.83926	7.87988
801	2016	5	OtherAsia	2	Extraction & Mining	273598	2695922843	4.96191e+08	2.4657e+08	2.62197e+07	1.81358	0.901213	0.095833	0.184052	0.0914604	0.0097257	5.43711	8.69565	8.39194	7.41863
802	2016	5	OtherAsia	3	Other Manufacturing	755613	2695922843	4.21757e+09	2.14026e+09	2.30176e+08	5.58165	2.83249	0.304622	1.56443	0.79389	0.0853794	5.8783	9.62506	9.33047	8.36206
803	2016	5	OtherAsia	4	Machinery	385391	2695922843	1.39724e+09	6.92169e+08	7.61559e+07	3.62551	1.79602	0.197607	0.518278	0.256747	0.0282486	5.5859	9.14527	8.84021	7.8817
804	2016	5	OtherAsia	5	Utility	327513	2695922843	2.50218e+09	1.28151e+09	1.35914e+08	7.63994	3.91285	0.414989	0.928134	0.475351	0.0504147	5.51523	9.39832	9.10772	8.13326
805	2016	5	OtherAsia	6	Construction	803028	2695922843	1.36195e+09	6.57492e+08	7.05766e+07	1.69602	0.818766	0.0878881	0.505189	0.243884	0.026179	5.90473	9.13416	8.81789	7.84866
806	2016	5	OtherAsia	7	Transport	533204	2695922843	1.36095e+09	6.96152e+08	7.5781e+07	2.55241	1.3056	0.142124	0.50482	0.258224	0.0281095	5.72689	9.13384	8.8427	7.87956
807	2016	5	OtherAsia	8	Other Services	2.45727e+06	2695922843	3.16829e+09	1.61591e+09	1.73998e+08	1.28935	0.657602	0.0708093	1.17521	0.599389	0.064541	6.39045	9.50082	9.20842	8.24054
808	2016	6	OtherDevelop	1	Agriculture and Food	876420	2160756575	8.8991e+08	5.08844e+08	7.24988e+07	1.01539	0.580594	0.0827216	0.411851	0.235493	0.0335525	5.94271	8.94935	8.70658	7.86033
809	2016	6	OtherDevelop	2	Extraction & Mining	462904	2160756575	3.79089e+08	2.11851e+08	2.96532e+07	0.818935	0.457657	0.064059	0.175443	0.0980449	0.0137235	5.66549	8.57874	8.32603	7.47207
810	2016	6	OtherDevelop	3	Other Manufacturing	856858	2160756575	2.76736e+09	1.62491e+09	2.18285e+08	3.22966	1.89636	0.254751	1.28074	0.752011	0.101023	5.93291	9.44207	9.21083	8.33902
811	2016	6	OtherDevelop	4	Machinery	567969	2160756575	2.32318e+09	1.23254e+09	1.83556e+08	4.09033	2.17009	0.32318	1.07517	0.570422	0.0849499	5.75432	9.36608	9.0908	8.26377
812	2016	6	OtherDevelop	5	Utility	230369	2160756575	9.17184e+08	5.83318e+08	7.32313e+07	3.98136	2.5321	0.317886	0.424474	0.26996	0.0338915	5.36242	8.96246	8.76591	7.8647
813	2016	6	OtherDevelop	6	Construction	1.28834e+06	2160756575	9.76427e+08	5.28606e+08	7.79526e+07	0.757895	0.4103	0.0605061	0.451891	0.24464	0.0360765	6.11003	8.98964	8.72313	7.89183
814	2016	6	OtherDevelop	7	Transport	805408	2160756575	1.25447e+09	7.0772e+08	1.05389e+08	1.55756	0.87871	0.130852	0.580571	0.327533	0.0487742	5.90602	9.09846	8.84986	8.0228
815	2016	6	OtherDevelop	8	Other Services	3.80962e+06	2160756575	2.34604e+09	1.31396e+09	1.82655e+08	0.615819	0.344905	0.0479458	1.08575	0.6081	0.0845331	6.58088	9.37033	9.11858	8.26163
816	2017	1	EU	1	Agriculture and Food	629189	601495713	9.27888e+08	5.96738e+08	8.90863e+07	1.47474	0.948425	0.141589	1.54263	0.992091	0.148108	5.79878	8.9675	8.77578	7.94981
817	2017	1	EU	2	Extraction & Mining	155853	601495713	1.64684e+08	1.11803e+08	1.52386e+07	1.05666	0.717362	0.0977753	0.27379	0.185875	0.0253345	5.19272	8.21665	8.04845	7.18295
818	2017	1	EU	3	Other Manufacturing	1.2154e+06	601495713	1.85351e+09	1.19055e+09	1.71965e+08	1.52502	0.979556	0.141488	3.0815	1.97932	0.285895	6.08472	9.26799	9.07575	8.23544
819	2017	1	EU	4	Machinery	1.22234e+06	601495713	7.91854e+08	4.83206e+08	7.06318e+07	0.64782	0.395314	0.0577842	1.31648	0.803341	0.117427	6.08719	8.89865	8.68413	7.849
820	2017	1	EU	5	Utility	443323	601495713	9.95261e+08	6.37531e+08	9.01975e+07	2.245	1.43807	0.203458	1.65464	1.05991	0.149955	5.64672	8.99794	8.8045	7.95519
821	2017	1	EU	6	Construction	2.26702e+06	601495713	6.58447e+08	4.28275e+08	6.43279e+07	0.290445	0.188915	0.0283755	1.09468	0.712016	0.106947	6.35546	8.81852	8.63172	7.8084
822	2017	1	EU	7	Transport	1.542e+06	601495713	7.55812e+08	4.84968e+08	7.42016e+07	0.490151	0.314507	0.0481204	1.25655	0.806271	0.123362	6.18808	8.87841	8.68571	7.87041
823	2017	1	EU	8	Other Services	7.54697e+06	601495713	4.31751e+09	2.73623e+09	3.94784e+08	0.572084	0.362559	0.0523103	7.17795	4.54904	0.656338	6.87777	9.63523	9.43715	8.59636
824	2017	2	US_CA_AU	1	Agriculture and Food	399353	386269283	7.43933e+08	4.86491e+08	6.9869e+07	1.86284	1.2182	0.174955	1.92594	1.25946	0.180882	5.60136	8.87153	8.68707	7.84428
825	2017	2	US_CA_AU	2	Extraction & Mining	347853	386269283	3.2039e+08	2.15518e+08	3.0726e+07	0.921051	0.619565	0.0883303	0.829448	0.557947	0.0795454	5.5414	8.50568	8.33348	7.48751
826	2017	2	US_CA_AU	3	Other Manufacturing	788220	386269283	2.38076e+09	1.51758e+09	1.88128e+08	3.02042	1.92533	0.238675	6.16347	3.92882	0.487039	5.89665	9.37672	9.18115	8.27445
827	2017	2	US_CA_AU	4	Machinery	795279	386269283	6.31067e+08	4.16787e+08	5.66564e+07	0.793517	0.524076	0.0712409	1.63375	1.07901	0.146676	5.90052	8.80008	8.61991	7.75325
828	2017	2	US_CA_AU	5	Utility	500403	386269283	7.19397e+08	4.80068e+08	6.75507e+07	1.43764	0.959363	0.134993	1.86242	1.24283	0.17488	5.69932	8.85697	8.6813	7.82963
829	2017	2	US_CA_AU	6	Construction	2.59541e+06	386269283	7.74873e+08	4.96476e+08	7.13675e+07	0.298555	0.19129	0.0274976	2.00604	1.28531	0.184761	6.41421	8.88923	8.6959	7.8535
830	2017	2	US_CA_AU	7	Transport	1.91241e+06	386269283	1.07388e+09	6.52447e+08	9.46125e+07	0.561531	0.341165	0.0494729	2.78013	1.6891	0.244939	6.28158	9.03095	8.81455	7.97595
831	2017	2	US_CA_AU	8	Other Services	1.03325e+07	386269283	6.76323e+09	4.27299e+09	5.97486e+08	0.654557	0.413548	0.0578258	17.5091	11.0622	1.54681	7.01421	9.83015	9.63073	8.77633
832	2017	3	JP_KR	1	Agriculture and Food	173692	178147708	2.7095e+08	2.05256e+08	4.32167e+07	1.55994	1.18173	0.248812	1.52093	1.15217	0.242589	5.23978	8.43289	8.3123	7.63565
833	2017	3	JP_KR	2	Extraction & Mining	6021.77	178147708	1.57857e+07	1.20428e+07	2.4917e+06	2.62144	1.99988	0.413782	0.0886103	0.0676001	0.0139867	3.77972	7.19826	7.08073	6.3965
834	2017	3	JP_KR	3	Other Manufacturing	500267	178147708	1.0441e+09	7.54403e+08	1.52775e+08	2.08708	1.508	0.305387	5.86085	4.23471	0.857576	5.6992	9.01874	8.8776	8.18405
835	2017	3	JP_KR	4	Machinery	528567	178147708	1.14847e+09	7.70565e+08	1.60002e+08	2.1728	1.45784	0.302709	6.44672	4.32543	0.898141	5.7231	9.06012	8.88681	8.20412
836	2017	3	JP_KR	5	Utility	164436	178147708	3.37127e+08	2.63928e+08	5.75666e+07	2.0502	1.60505	0.350084	1.8924	1.48151	0.323139	5.216	8.52779	8.42149	7.76017
837	2017	3	JP_KR	6	Construction	707611	178147708	5.19301e+08	3.90561e+08	7.52605e+07	0.733879	0.551944	0.106359	2.915	2.19234	0.422461	5.84979	8.71542	8.59169	7.87657
838	2017	3	JP_KR	7	Transport	475325	178147708	4.58034e+08	3.21605e+08	5.40345e+07	0.963623	0.6766	0.113679	2.57109	1.80527	0.303313	5.67699	8.6609	8.50732	7.73267
839	2017	3	JP_KR	8	Other Services	2.3107e+06	178147708	2.05383e+09	1.42165e+09	2.53349e+08	0.888836	0.615247	0.109642	11.5288	7.98019	1.42213	6.36374	9.31257	9.15279	8.40372
840	2017	4	CN	1	Agriculture and Food	992375	1386395000	2.01169e+09	1.05996e+09	1.51341e+08	2.02714	1.0681	0.152504	1.45102	0.764541	0.109162	5.99668	9.30356	9.02529	8.17996
841	2017	4	CN	2	Extraction & Mining	168056	1386395000	1.05468e+09	5.60382e+08	7.87613e+07	6.27573	3.3345	0.468661	0.760732	0.404201	0.0568102	5.22545	9.02312	8.74848	7.89631
842	2017	4	CN	3	Other Manufacturing	1.47359e+06	1386395000	9.57802e+09	5.39652e+09	7.08669e+08	6.49978	3.66215	0.480913	6.90858	3.89249	0.51116	6.16838	9.98128	9.73211	8.85044
843	2017	4	CN	4	Machinery	1.24675e+06	1386395000	5.11426e+09	2.6289e+09	3.8674e+08	4.10206	2.10859	0.310197	3.68889	1.89621	0.278953	6.09578	9.70878	9.41977	8.58742
844	2017	4	CN	5	Utility	176983	1386395000	3.11945e+09	1.99584e+09	2.28336e+08	17.6257	11.277	1.29015	2.25005	1.43959	0.164697	5.24793	9.49408	9.30012	8.35857
845	2017	4	CN	6	Construction	1.11332e+06	1386395000	5.08294e+08	2.66521e+08	3.84859e+07	0.456556	0.239392	0.0345686	0.36663	0.19224	0.0277597	6.04662	8.70611	8.42573	7.5853
846	2017	4	CN	7	Transport	549703	1386395000	2.23734e+09	1.40299e+09	1.62515e+08	4.07008	2.55226	0.295642	1.61378	1.01197	0.117222	5.74013	9.34973	9.14705	8.21089
847	2017	4	CN	8	Other Services	4.41523e+06	1386395000	3.11614e+09	1.67925e+09	2.3634e+08	0.705772	0.380331	0.0535285	2.24766	1.21123	0.170471	6.64495	9.49362	9.22511	8.37354
848	2017	5	OtherAsia	1	Agriculture and Food	914858	2726585052	1.41152e+09	7.08448e+08	7.8654e+07	1.54289	0.77438	0.085974	0.517689	0.25983	0.0288471	5.96135	9.14969	8.85031	7.89572
849	2017	5	OtherAsia	2	Extraction & Mining	311315	2726585052	4.89057e+08	2.4425e+08	2.61416e+07	1.57094	0.784577	0.0839715	0.179366	0.089581	0.00958765	5.4932	8.68936	8.38784	7.41733
850	2017	5	OtherAsia	3	Other Manufacturing	818589	2726585052	4.34921e+09	2.22042e+09	2.41481e+08	5.31306	2.7125	0.294997	1.59511	0.814361	0.0885655	5.91307	9.63841	9.34644	8.38288
851	2017	5	OtherAsia	4	Machinery	390805	2726585052	1.4266e+09	7.15467e+08	7.99956e+07	3.65041	1.83075	0.204694	0.523219	0.262404	0.0293391	5.59196	9.1543	8.85459	7.90307
852	2017	5	OtherAsia	5	Utility	317750	2726585052	2.48585e+09	1.28001e+09	1.36727e+08	7.8233	4.02835	0.430297	0.91171	0.469455	0.0501459	5.50209	9.39548	9.10721	8.13585
853	2017	5	OtherAsia	6	Construction	825398	2726585052	1.3924e+09	6.7711e+08	7.33234e+07	1.68694	0.820343	0.088834	0.510675	0.248336	0.026892	5.91666	9.14376	8.83066	7.86524
854	2017	5	OtherAsia	7	Transport	561236	2726585052	1.39682e+09	7.1818e+08	7.895e+07	2.48882	1.27964	0.140672	0.512296	0.263399	0.0289556	5.74915	9.14514	8.85623	7.89735
855	2017	5	OtherAsia	8	Other Services	2.62437e+06	2726585052	3.24058e+09	1.66871e+09	1.82109e+08	1.2348	0.635853	0.0693915	1.18851	0.612016	0.0667901	6.41903	9.51062	9.22238	8.26033
856	2017	6	OtherDevelop	1	Agriculture and Food	903812	2203383442	8.99571e+08	5.15354e+08	7.36754e+07	0.995307	0.5702	0.0815163	0.408268	0.233892	0.0334374	5.95608	8.95404	8.71211	7.86732
857	2017	6	OtherDevelop	2	Extraction & Mining	534715	2203383442	3.77514e+08	2.11329e+08	2.97714e+07	0.706009	0.395217	0.0556771	0.171334	0.0959109	0.0135117	5.72812	8.57693	8.32496	7.4738
858	2017	6	OtherDevelop	3	Other Manufacturing	875370	2203383442	2.82301e+09	1.6584e+09	2.23947e+08	3.22494	1.89452	0.255832	1.28122	0.752663	0.101638	5.94219	9.45071	9.21969	8.35015
859	2017	6	OtherDevelop	4	Machinery	561664	2203383442	2.37418e+09	1.26461e+09	1.89563e+08	4.22705	2.25153	0.337502	1.07752	0.573938	0.0860326	5.74948	9.37551	9.10196	8.27775
860	2017	6	OtherDevelop	5	Utility	247723	2203383442	9.36871e+08	5.94703e+08	7.55365e+07	3.78193	2.40068	0.304924	0.425196	0.269904	0.0342821	5.39397	8.97168	8.7743	7.87816
861	2017	6	OtherDevelop	6	Construction	1.30637e+06	2203383442	1.00848e+09	5.46983e+08	8.12367e+07	0.77197	0.418703	0.0621848	0.457697	0.248247	0.0368691	6.11607	9.00367	8.73797	7.90975
862	2017	6	OtherDevelop	7	Transport	831430	2203383442	1.25881e+09	7.11343e+08	1.06309e+08	1.51403	0.855565	0.127863	0.57131	0.322841	0.0482481	5.91983	9.09996	8.85208	8.02657
863	2017	6	OtherDevelop	8	Other Services	3.90109e+06	2203383442	2.39243e+09	1.34725e+09	1.88514e+08	0.613273	0.345351	0.0483234	1.0858	0.611444	0.0855566	6.59119	9.37884	9.12945	8.27534
864	2018	1	EU	1	Agriculture and Food	641092	602397509	9.36363e+08	5.98941e+08	8.98432e+07	1.46057	0.934251	0.140141	1.55439	0.994262	0.149143	5.80692	8.97144	8.77738	7.95349
865	2018	1	EU	2	Extraction & Mining	169769	602397509	1.6439e+08	1.11336e+08	1.52241e+07	0.968316	0.655811	0.0896756	0.272892	0.184822	0.0252725	5.22986	8.21587	8.04664	7.18253
866	2018	1	EU	3	Other Manufacturing	1.24754e+06	602397509	1.87706e+09	1.19832e+09	1.74004e+08	1.50461	0.960548	0.139478	3.11599	1.98925	0.288852	6.09605	9.27348	9.07857	8.24056
867	2018	1	EU	4	Machinery	1.25593e+06	602397509	8.03952e+08	4.87153e+08	7.17213e+07	0.640125	0.387882	0.0571061	1.33459	0.80869	0.11906	6.09897	8.90523	8.68767	7.85565
868	2018	1	EU	5	Utility	458255	602397509	1.01124e+09	6.44468e+08	9.16854e+07	2.20672	1.40635	0.200075	1.6787	1.06984	0.152201	5.66111	9.00486	8.8092	7.9623
869	2018	1	EU	6	Construction	2.22466e+06	602397509	6.64729e+08	4.30162e+08	6.48288e+07	0.2988	0.193361	0.029141	1.10347	0.714084	0.107618	6.34726	8.82264	8.63363	7.81177
870	2018	1	EU	7	Transport	1.62625e+06	602397509	7.66091e+08	4.88534e+08	7.50621e+07	0.471077	0.300404	0.0461565	1.27174	0.810982	0.124606	6.21119	8.88428	8.68889	7.87542
871	2018	1	EU	8	Other Services	7.72494e+06	602397509	4.38286e+09	2.76128e+09	4.00242e+08	0.567365	0.357451	0.0518118	7.27569	4.58382	0.664416	6.88789	9.64176	9.44111	8.60232
872	2018	2	US_CA_AU	1	Agriculture and Food	417790	388886065	7.58392e+08	4.92007e+08	7.10884e+07	1.81525	1.17764	0.170154	1.95016	1.26517	0.1828	5.62096	8.87989	8.69197	7.8518
873	2018	2	US_CA_AU	2	Extraction & Mining	342641	388886065	3.21156e+08	2.1503e+08	3.07673e+07	0.937294	0.627565	0.0897946	0.825835	0.552938	0.0791166	5.53484	8.50672	8.3325	7.48809
874	2018	2	US_CA_AU	3	Other Manufacturing	878274	388886065	2.40765e+09	1.52174e+09	1.89838e+08	2.74134	1.73264	0.216149	6.19113	3.91306	0.488159	5.94363	9.38159	9.18234	8.27838
875	2018	2	US_CA_AU	4	Machinery	940923	388886065	6.26709e+08	4.10315e+08	5.60924e+07	0.666057	0.436077	0.0596142	1.61155	1.0551	0.144239	5.97355	8.79707	8.61312	7.7489
876	2018	2	US_CA_AU	5	Utility	532353	388886065	7.30593e+08	4.84569e+08	6.85757e+07	1.37238	0.91024	0.128816	1.87868	1.24604	0.176339	5.7262	8.86368	8.68536	7.83617
877	2018	2	US_CA_AU	6	Construction	2.61822e+06	388886065	7.95114e+08	5.05521e+08	7.29152e+07	0.303684	0.193078	0.0278491	2.04459	1.29992	0.187498	6.41801	8.90043	8.70374	7.86282
878	2018	2	US_CA_AU	7	Transport	1.8462e+06	388886065	1.10384e+09	6.65056e+08	9.66892e+07	0.597902	0.36023	0.0523721	2.83848	1.71016	0.248631	6.26628	9.04291	8.82286	7.98538
879	2018	2	US_CA_AU	8	Other Services	1.0623e+07	388886065	6.87494e+09	4.31255e+09	6.05258e+08	0.647176	0.405964	0.0569763	17.6785	11.0895	1.55639	7.02625	9.83727	9.63473	8.78194
880	2018	3	JP_KR	1	Agriculture and Food	162601	178135733	2.76945e+08	2.08043e+08	4.35494e+07	1.70322	1.27947	0.26783	1.55469	1.16789	0.244473	5.21112	8.44239	8.31815	7.63898
881	2018	3	JP_KR	2	Extraction & Mining	4922.54	178135733	1.68963e+07	1.2679e+07	2.59549e+06	3.43243	2.57571	0.527267	0.0948505	0.0711762	0.0145703	3.69219	7.22779	7.10309	6.41422
882	2018	3	JP_KR	3	Other Manufacturing	523029	178135733	1.07277e+09	7.67529e+08	1.55108e+08	2.05107	1.46747	0.296557	6.02219	4.30867	0.870729	5.71853	9.03051	8.88509	8.19063
883	2018	3	JP_KR	4	Machinery	540157	178135733	1.17597e+09	7.84804e+08	1.63249e+08	2.17709	1.45292	0.302226	6.60153	4.40565	0.916431	5.73252	9.0704	8.89476	8.21285
884	2018	3	JP_KR	5	Utility	165136	178135733	3.43743e+08	2.67226e+08	5.79186e+07	2.08158	1.61822	0.350734	1.92967	1.50012	0.325138	5.21784	8.53623	8.42688	7.76282
885	2018	3	JP_KR	6	Construction	671435	178135733	5.24453e+08	3.9177e+08	7.5792e+07	0.781093	0.583482	0.112881	2.94412	2.19928	0.425473	5.827	8.71971	8.59303	7.87962
886	2018	3	JP_KR	7	Transport	483041	178135733	4.6522e+08	3.24766e+08	5.47356e+07	0.963108	0.672337	0.113315	2.61161	1.82314	0.307269	5.68398	8.66766	8.51157	7.73827
887	2018	3	JP_KR	8	Other Services	2.36391e+06	178135733	2.06796e+09	1.42466e+09	2.54297e+08	0.874803	0.602668	0.107575	11.6089	7.99759	1.42755	6.37363	9.31554	9.15371	8.40534
888	2018	4	CN	1	Agriculture and Food	1.05715e+06	1392730000	2.20291e+09	1.1507e+09	1.67877e+08	2.08382	1.0885	0.158802	1.58172	0.82622	0.120538	6.02414	9.343	9.06096	8.22499
889	2018	4	CN	2	Extraction & Mining	219969	1392730000	1.08318e+09	5.73493e+08	8.17546e+07	4.92426	2.60716	0.371665	0.777741	0.411776	0.058701	5.34236	9.0347	8.75853	7.91251
890	2018	4	CN	3	Other Manufacturing	1.80385e+06	1392730000	1.02307e+10	5.69461e+09	7.65082e+08	5.67157	3.15692	0.424138	7.34578	4.08881	0.54934	6.2562	10.0099	9.75546	8.88371
891	2018	4	CN	4	Machinery	1.22499e+06	1392730000	5.56588e+09	2.8421e+09	4.25562e+08	4.5436	2.3201	0.3474	3.99638	2.04067	0.30556	6.08813	9.74553	9.45364	8.62896
892	2018	4	CN	5	Utility	218715	1392730000	3.27761e+09	2.06527e+09	2.42905e+08	14.9858	9.44274	1.1106	2.35337	1.48289	0.174409	5.33988	9.51556	9.31498	8.38544
893	2018	4	CN	6	Construction	1.3071e+06	1392730000	5.45131e+08	2.841e+08	4.1844e+07	0.417055	0.217352	0.0320129	0.391412	0.203988	0.0300446	6.11631	8.7365	8.45347	7.62163
894	2018	4	CN	7	Transport	529396	1392730000	2.30868e+09	1.4303e+09	1.69748e+08	4.36096	2.70176	0.320644	1.65766	1.02698	0.121881	5.72378	9.36336	9.15543	8.2298
895	2018	4	CN	8	Other Services	4.42787e+06	1392730000	3.46109e+09	1.83814e+09	2.65913e+08	0.781659	0.415129	0.0600544	2.48511	1.31981	0.19093	6.6462	9.53921	9.26438	8.42474
896	2018	5	OtherAsia	1	Agriculture and Food	959021	2756828806	1.46627e+09	7.35582e+08	8.22826e+07	1.52893	0.767014	0.0857986	0.53187	0.266822	0.0298468	5.98183	9.16622	8.86663	7.91531
897	2018	5	OtherAsia	2	Extraction & Mining	364445	2756828806	4.91159e+08	2.45574e+08	2.6442e+07	1.34769	0.673828	0.0725542	0.178161	0.0890783	0.00959147	5.56163	8.69122	8.39018	7.4223
898	2018	5	OtherAsia	3	Other Manufacturing	764159	2756828806	4.55315e+09	2.31847e+09	2.54252e+08	5.95838	3.03401	0.332721	1.65159	0.84099	0.0922261	5.88318	9.65831	9.3652	8.40526
899	2018	5	OtherAsia	4	Machinery	454030	2756828806	1.50404e+09	7.53834e+08	8.49997e+07	3.31264	1.66032	0.187212	0.545568	0.273442	0.0308324	5.65708	9.17726	8.87728	7.92942
900	2018	5	OtherAsia	5	Utility	343456	2756828806	2.51406e+09	1.29486e+09	1.3913e+08	7.31988	3.7701	0.405088	0.911938	0.469693	0.0504674	5.53587	9.40038	9.11222	8.14342
901	2018	5	OtherAsia	6	Construction	886126	2756828806	1.44244e+09	7.02187e+08	7.65855e+07	1.62781	0.792423	0.0864273	0.523225	0.254708	0.0277803	5.9475	9.1591	8.84645	7.88415
902	2018	5	OtherAsia	7	Transport	592584	2756828806	1.45999e+09	7.48165e+08	8.28398e+07	2.46377	1.26255	0.139794	0.529591	0.271386	0.0300489	5.77275	9.16435	8.874	7.91824
903	2018	5	OtherAsia	8	Other Services	2.73143e+06	2756828806	3.42466e+09	1.75673e+09	1.93206e+08	1.2538	0.643152	0.0707345	1.24225	0.637227	0.0700829	6.43639	9.53462	9.2447	8.28602
904	2018	6	OtherDevelop	1	Agriculture and Food	917143	2246299935	9.15192e+08	5.23358e+08	7.47333e+07	0.997873	0.57064	0.0814849	0.407422	0.232987	0.0332695	5.96244	8.96151	8.7188	7.87351
905	2018	6	OtherDevelop	2	Extraction & Mining	570844	2246299935	3.7951e+08	2.12166e+08	2.99511e+07	0.664822	0.371671	0.0524682	0.168949	0.0944515	0.0133335	5.75652	8.57922	8.32668	7.47641
906	2018	6	OtherDevelop	3	Other Manufacturing	855674	2246299935	2.88834e+09	1.69136e+09	2.28676e+08	3.37552	1.97664	0.267247	1.28582	0.752954	0.101801	5.93231	9.46065	9.22824	8.35922
907	2018	6	OtherDevelop	4	Machinery	584445	2246299935	2.41657e+09	1.28648e+09	1.92931e+08	4.13481	2.20119	0.330109	1.0758	0.572709	0.0858882	5.76674	9.3832	9.1094	8.2854
908	2018	6	OtherDevelop	5	Utility	243519	2246299935	9.62855e+08	6.07596e+08	7.75817e+07	3.95393	2.49507	0.318586	0.428641	0.270487	0.0345376	5.38653	8.98356	8.78361	7.88976
909	2018	6	OtherDevelop	6	Construction	1.3462e+06	2246299935	1.04491e+09	5.64249e+08	8.39099e+07	0.776189	0.41914	0.0623308	0.465169	0.25119	0.0373547	6.12911	9.01908	8.75147	7.92381
910	2018	6	OtherDevelop	7	Transport	857670	2246299935	1.27107e+09	7.15122e+08	1.06988e+08	1.48201	0.833796	0.124742	0.565851	0.318356	0.0476284	5.93332	9.10417	8.85438	8.02933
911	2018	6	OtherDevelop	8	Other Services	3.98737e+06	2246299935	2.44964e+09	1.37773e+09	1.92576e+08	0.614348	0.345524	0.0482965	1.09052	0.613335	0.0857305	6.60069	9.3891	9.13917	8.2846
912	2019	1	EU	1	Agriculture and Food	655278	602733664	9.49216e+08	6.01402e+08	9.08993e+07	1.44857	0.917781	0.138719	1.57485	0.99779	0.150812	5.81643	8.97737	8.77916	7.95856
913	2019	1	EU	2	Extraction & Mining	160917	602733664	1.64605e+08	1.10864e+08	1.52424e+07	1.02292	0.688951	0.0947221	0.273098	0.183935	0.0252888	5.2066	8.21644	8.04479	7.18305
914	2019	1	EU	3	Other Manufacturing	1.23226e+06	602733664	1.90558e+09	1.2046e+09	1.76282e+08	1.54642	0.977558	0.143056	3.16157	1.99856	0.292471	6.0907	9.28003	9.08084	8.24621
915	2019	1	EU	4	Machinery	1.25451e+06	602733664	8.19745e+08	4.90511e+08	7.3038e+07	0.653439	0.390999	0.0582204	1.36005	0.813811	0.121178	6.09847	8.91368	8.69065	7.86355
916	2019	1	EU	5	Utility	451628	602733664	1.0307e+09	6.50717e+08	9.33586e+07	2.28218	1.44082	0.206716	1.71004	1.07961	0.154892	5.65478	9.01313	8.81339	7.97015
917	2019	1	EU	6	Construction	2.36973e+06	602733664	6.7268e+08	4.31241e+08	6.5392e+07	0.283863	0.181979	0.0275947	1.11605	0.715475	0.108492	6.3747	8.82781	8.63472	7.81552
918	2019	1	EU	7	Transport	1.68024e+06	602733664	7.80011e+08	4.92046e+08	7.62018e+07	0.464225	0.292843	0.0453517	1.29412	0.816358	0.126427	6.22537	8.8921	8.69201	7.88197
919	2019	1	EU	8	Other Services	7.76435e+06	602733664	4.46097e+09	2.77699e+09	4.05782e+08	0.574546	0.357659	0.0522622	7.40124	4.60732	0.673236	6.89011	9.64943	9.44357	8.60829
920	2019	2	US_CA_AU	1	Agriculture and Food	371877	391289082	7.85559e+08	5.02083e+08	7.35905e+07	2.11242	1.35013	0.197889	2.00762	1.28315	0.188072	5.5704	8.89518	8.70078	7.86682
921	2019	2	US_CA_AU	2	Extraction & Mining	354139	391289082	3.25383e+08	2.15714e+08	3.11463e+07	0.918802	0.609125	0.0879494	0.831567	0.551292	0.0795991	5.54917	8.51239	8.33388	7.49341
922	2019	2	US_CA_AU	3	Other Manufacturing	873454	391289082	2.47445e+09	1.53823e+09	1.9394e+08	2.83295	1.76109	0.222038	6.32384	3.93119	0.495643	5.94124	9.39348	9.18702	8.28767
923	2019	2	US_CA_AU	4	Machinery	889897	391289082	6.31283e+08	4.06929e+08	5.63727e+07	0.709389	0.457276	0.0633474	1.61334	1.03997	0.144069	5.94934	8.80022	8.60952	7.75107
924	2019	2	US_CA_AU	5	Utility	474517	391289082	7.54381e+08	4.93746e+08	7.07844e+07	1.58978	1.04052	0.149171	1.92794	1.26185	0.180901	5.67625	8.87759	8.6935	7.84994
925	2019	2	US_CA_AU	6	Construction	3.03171e+06	391289082	8.20948e+08	5.15125e+08	7.51298e+07	0.270787	0.169912	0.0247813	2.09806	1.31648	0.192006	6.48169	8.91432	8.71191	7.87581
926	2019	2	US_CA_AU	7	Transport	2.12486e+06	391289082	1.13345e+09	6.73941e+08	9.90747e+07	0.533423	0.31717	0.0466265	2.8967	1.72236	0.253201	6.32733	9.0544	8.82862	7.99596
927	2019	2	US_CA_AU	8	Other Services	1.04397e+07	391289082	7.05564e+09	4.36384e+09	6.19856e+08	0.675849	0.418005	0.0593751	18.0318	11.1525	1.58414	7.01869	9.84854	9.63987	8.79229
928	2019	3	JP_KR	1	Agriculture and Food	164379	177974029	2.84636e+08	2.10694e+08	4.39712e+07	1.73159	1.28176	0.2675	1.59931	1.18385	0.247066	5.21585	8.45429	8.32365	7.64317
929	2019	3	JP_KR	2	Extraction & Mining	5123.88	177974029	1.8077e+07	1.32396e+07	2.69919e+06	3.528	2.5839	0.526786	0.101571	0.0743905	0.0151662	3.7096	7.25713	7.12187	6.43123
930	2019	3	JP_KR	3	Other Manufacturing	523421	177974029	1.10775e+09	7.79916e+08	1.57875e+08	2.11637	1.49004	0.301621	6.22423	4.38219	0.887068	5.71885	9.04444	8.89205	8.19831
931	2019	3	JP_KR	4	Machinery	547056	177974029	1.214e+09	7.98974e+08	1.67514e+08	2.21915	1.4605	0.306211	6.82121	4.48927	0.94123	5.73803	9.08422	8.90253	8.22405
932	2019	3	JP_KR	5	Utility	170024	177974029	3.5205e+08	2.70442e+08	5.83519e+07	2.07058	1.59061	0.343197	1.9781	1.51956	0.327867	5.23051	8.5466	8.43207	7.76605
933	2019	3	JP_KR	6	Construction	666573	177974029	5.33168e+08	3.92728e+08	7.65885e+07	0.799865	0.589174	0.114899	2.99577	2.20666	0.430335	5.82385	8.72686	8.59409	7.88416
934	2019	3	JP_KR	7	Transport	489739	177974029	4.79397e+08	3.28943e+08	5.57681e+07	0.978883	0.671669	0.113873	2.69364	1.84826	0.31335	5.68997	8.6807	8.51712	7.74639
935	2019	3	JP_KR	8	Other Services	2.40088e+06	177974029	2.10908e+09	1.43182e+09	2.56816e+08	0.878465	0.596372	0.106968	11.8505	8.04508	1.443	6.38037	9.32409	9.15589	8.40962
936	2019	4	CN	1	Agriculture and Food	1.06852e+06	1397715000	2.42319e+09	1.21918e+09	1.83949e+08	2.2678	1.141	0.172153	1.73368	0.872265	0.131607	6.02878	9.38439	9.08607	8.2647
937	2019	4	CN	2	Extraction & Mining	181246	1397715000	1.12279e+09	5.81927e+08	8.48048e+07	6.19486	3.2107	0.467899	0.803306	0.416341	0.0606739	5.25827	9.0503	8.76487	7.92842
938	2019	4	CN	3	Other Manufacturing	2.05722e+06	1397715000	1.10078e+10	5.91341e+09	8.20781e+08	5.35082	2.87446	0.398975	7.87559	4.23077	0.58723	6.31328	10.0417	9.77184	8.91423
939	2019	4	CN	4	Machinery	1.29526e+06	1397715000	6.09886e+09	2.99683e+09	4.63356e+08	4.7086	2.31369	0.357732	4.36345	2.14409	0.33151	6.11236	9.78525	9.47666	8.66592
940	2019	4	CN	5	Utility	167475	1397715000	3.46533e+09	2.1132e+09	2.56956e+08	20.6917	12.618	1.5343	2.47928	1.51189	0.18384	5.22395	9.53974	9.32494	8.40986
941	2019	4	CN	6	Construction	1.40065e+06	1397715000	5.88738e+08	2.97009e+08	4.51053e+07	0.420332	0.212051	0.0322031	0.421214	0.212496	0.0322707	6.14633	8.76992	8.47277	7.65423
942	2019	4	CN	7	Transport	579609	1397715000	2.40099e+09	1.44642e+09	1.76887e+08	4.14243	2.49552	0.305183	1.7178	1.03485	0.126554	5.76313	9.38039	9.1603	8.2477
943	2019	4	CN	8	Other Services	4.70442e+06	1397715000	3.85588e+09	1.96062e+09	2.95029e+08	0.819631	0.416762	0.0627132	2.7587	1.40273	0.211079	6.67251	9.58612	9.29239	8.46986
944	2019	5	OtherAsia	1	Agriculture and Food	973804	2786726486	1.51153e+09	7.52035e+08	8.53719e+07	1.5522	0.772266	0.0876685	0.542405	0.269863	0.0306352	5.98847	9.17942	8.87624	7.93132
945	2019	5	OtherAsia	2	Extraction & Mining	340101	2786726486	4.90744e+08	2.44555e+08	2.65894e+07	1.44294	0.719067	0.0781809	0.1761	0.0877573	0.00954144	5.53161	8.69085	8.38838	7.42471
946	2019	5	OtherAsia	3	Other Manufacturing	880417	2786726486	4.71683e+09	2.3798e+09	2.64801e+08	5.3575	2.70304	0.300767	1.69261	0.853977	0.0950221	5.94469	9.67365	9.37654	8.42292
947	2019	5	OtherAsia	4	Machinery	432809	2786726486	1.54863e+09	7.69453e+08	8.81563e+07	3.57809	1.77781	0.203684	0.555717	0.276114	0.0316344	5.6363	9.18995	8.88618	7.94525
948	2019	5	OtherAsia	5	Utility	350676	2786726486	2.51615e+09	1.29112e+09	1.4004e+08	7.17514	3.68181	0.399341	0.902905	0.463312	0.0502523	5.54491	9.40074	9.11097	8.14625
949	2019	5	OtherAsia	6	Construction	914990	2786726486	1.50986e+09	7.28869e+08	8.08118e+07	1.65014	0.796586	0.0883198	0.541806	0.26155	0.0289988	5.96142	9.17894	8.86265	7.90747
950	2019	5	OtherAsia	7	Transport	619363	2786726486	1.50228e+09	7.62363e+08	8.54636e+07	2.42553	1.23088	0.137986	0.539086	0.27357	0.0306681	5.79195	9.17675	8.88216	7.93178
951	2019	5	OtherAsia	8	Other Services	2.82242e+06	2786726486	3.53938e+09	1.79565e+09	2.00283e+08	1.25402	0.636209	0.0709615	1.27009	0.644358	0.0718704	6.45062	9.54893	9.25422	8.30164
952	2019	6	OtherDevelop	1	Agriculture and Food	917278	2289646718	9.33931e+08	5.28951e+08	7.54298e+07	1.01815	0.576652	0.0822322	0.407893	0.231019	0.0329439	5.9625	8.97031	8.72342	7.87754
953	2019	6	OtherDevelop	2	Extraction & Mining	558584	2289646718	3.83789e+08	2.12903e+08	3.01607e+07	0.687074	0.381148	0.0539949	0.167619	0.092985	0.0131726	5.74709	8.58409	8.32818	7.47944
954	2019	6	OtherDevelop	3	Other Manufacturing	813378	2289646718	2.96769e+09	1.72026e+09	2.32828e+08	3.6486	2.11496	0.286249	1.29613	0.751323	0.101687	5.91029	9.47242	9.2356	8.36704
955	2019	6	OtherDevelop	4	Machinery	562216	2289646718	2.46994e+09	1.30249e+09	1.95732e+08	4.39322	2.31671	0.348144	1.07874	0.568861	0.0854856	5.7499	9.39269	9.11477	8.29166
956	2019	6	OtherDevelop	5	Utility	251894	2289646718	9.90375e+08	6.16936e+08	7.91081e+07	3.93171	2.44919	0.314053	0.432545	0.269446	0.0345504	5.40122	8.9958	8.79024	7.89822
957	2019	6	OtherDevelop	6	Construction	1.35925e+06	2289646718	1.08566e+09	5.78116e+08	8.63049e+07	0.798718	0.425319	0.0634944	0.47416	0.252491	0.0376935	6.1333	9.03569	8.76202	7.93604
958	2019	6	OtherDevelop	7	Transport	874460	2289646718	1.28956e+09	7.16058e+08	1.07602e+08	1.47469	0.818858	0.12305	0.563213	0.312737	0.0469952	5.94174	9.11044	8.85495	8.03182
959	2019	6	OtherDevelop	8	Other Services	4.0311e+06	2289646718	2.51395e+09	1.39823e+09	1.95182e+08	0.623638	0.346861	0.0484189	1.09796	0.610676	0.0852454	6.60542	9.40036	9.14558	8.29044
